# Supplementary material for: (1R*,2S*)-2-Nitro-1-(4-nitro­phen­yl)propanol
Source: Acta Crystallogr Sect E Struct Rep Online. 2012 Feb 29;68(Pt 3):o881. doi: 10.1107/S1600536812007775 (PMC3297929; doi:10.1107/S1600536812007775)
Supplement: Supplementary file 1 [file e-68-0o881-sup1.cif]

##############################################################################
#                                                                            #
# This CIF contains the data in a paper accepted for publication in          #
# Acta Crystallographica Section E. It conforms to the requirements of       #
# Notes for Authors for Acta Crystallographica Section E, and has been       #
# peer reviewed under the auspices of the IUCr Commission on Journals.       #
#                                                                            #
# Full details of the Crystallographic Information File format               #
# are given in the paper "The Crystallographic Information File (CIF):       #
# a New Standard Archive File for Crystallography" by S. R. Hall, F. H.      #
# Allen and I. D. Brown [Acta Cryst. (1991), A47, 655-685].                  #
#                                                                            #
# The current version of the core CIF dictionary is obtainable from          #
# ftp://ftp.iucr.org/pub/cif_core.dic.                                       #
#                                                                            #
# Software is freely available for graphical display of the structure(s)     #
# in this CIF. For information consult the CIF software page                 #
# http://www.iucr.org/resources/cif/software.                                #
#                                                                            #
# This file may be used for bona fide research purposes within the           #
# scientific community so long as proper attribution is given to the journal # 
# article from which it was obtained.                                        #
#                                                                            #
##############################################################################
data_I
_audit_creation_method     SHELXL97
_chemical_name_systematic
;
(1<i>R</i>*,2<i>S</i>*)-2-Nitro-1-(4-nitrophenyl)propanol
;
_chemical_name_common     ?
_chemical_formula_moiety     'C9 H10 N2 O5'
_chemical_formula_sum     'C9 H10 N2 O5'
_chemical_formula_iupac     'C9 H10 N2 O5'
_chemical_formula_weight     226.19
_chemical_melting_point     ?
_symmetry_cell_setting     monoclinic
_symmetry_space_group_name_H-M     'P 21/c'
_symmetry_space_group_name_Hall     '-P 2ybc'
loop_
    _symmetry_equiv_pos_as_xyz
    'x, y, z'
    '-x, y+1/2, -z+1/2'
    '-x, -y, -z'
    'x, -y-1/2, z-1/2'
_cell_length_a     7.4013(15)
_cell_length_b     10.504(2)
_cell_length_c     13.681(3)
_cell_angle_alpha     90.00
_cell_angle_beta     100.465(4)
_cell_angle_gamma     90.00
_cell_volume     1046.0(4)
_cell_formula_units_Z     4
_cell_measurement_reflns_used     1711
_cell_measurement_theta_min     2.46
_cell_measurement_theta_max     24.31
_cell_measurement_temperature     296(2)
_exptl_crystal_description     prism
_exptl_crystal_colour     colourless
_exptl_crystal_size_max     0.40
_exptl_crystal_size_mid     0.28
_exptl_crystal_size_min     0.14
_exptl_crystal_density_diffrn     1.436
_exptl_crystal_density_meas     ?
_exptl_crystal_density_method     'not measured'
_exptl_crystal_F_000     472
_exptl_absorpt_coefficient_mu     0.119
_exptl_absorpt_correction_type     multi-scan
_exptl_absorpt_process_details     '(SADABS; Sheldrick, 1996)'
_exptl_absorpt_correction_T_min     0.9539
_exptl_absorpt_correction_T_max     0.9835
_exptl_special_details     ?
_diffrn_ambient_temperature     296(2)
_diffrn_radiation_type     MoK\a
_diffrn_radiation_wavelength     0.71073
_diffrn_radiation_source     'fine-focus sealed tube'
_diffrn_radiation_monochromator     graphite
_diffrn_measurement_device_type     'Bruker APEXII'
_diffrn_measurement_method     '\f and \w'
_diffrn_detector_area_resol_mean     8.333
_diffrn_reflns_number     5155
_diffrn_reflns_av_R_equivalents     0.0172
_diffrn_reflns_av_sigmaI/netI     0.0196
_diffrn_reflns_theta_min     2.46
_diffrn_reflns_theta_max     25.10
_diffrn_reflns_theta_full     25.10
_diffrn_measured_fraction_theta_max     0.999
_diffrn_measured_fraction_theta_full     0.999
_diffrn_reflns_limit_h_min     -8
_diffrn_reflns_limit_h_max     5
_diffrn_reflns_limit_k_min     -12
_diffrn_reflns_limit_k_max     12
_diffrn_reflns_limit_l_min     -14
_diffrn_reflns_limit_l_max     16
_diffrn_standards_number     0
_diffrn_standards_interval_count     .
_diffrn_standards_interval_time     .
_diffrn_standards_decay_%     ?
_refine_special_details
;
Refinement of <i>F</i>^2^ against ALL reflections. The weighted <i>R</i>-factor
<i>wR</i> and goodness of fit <i>S</i> are based on <i>F</i>^2^, conventional
<i>R</i>-factors <i>R</i> are based on <i>F</i>, with <i>F</i> set to zero for
negative <i>F</i>^2^. The threshold expression of <i>F</i>^2^ >
\s(<i>F</i>^2^) is used only for calculating <i>R</i>-factors(gt) <i>etc</i>.
and is not relevant to the choice of reflections for refinement.
<i>R</i>-factors based on <i>F</i>^2^ are statistically about twice as large
as those based on <i>F</i>, and <i>R</i>-factors based on ALL data will be
even larger.
;
_reflns_number_total     1868
_reflns_number_gt     1502
_reflns_threshold_expression     I>2\s(I)
_refine_ls_structure_factor_coef     Fsqd
_refine_ls_matrix_type     full
_refine_ls_R_factor_all     0.0556
_refine_ls_R_factor_gt     0.0448
_refine_ls_wR_factor_gt     0.1131
_refine_ls_wR_factor_ref     0.1188
_refine_ls_goodness_of_fit_ref     1.049
_refine_ls_restrained_S_all     1.049
_refine_ls_number_reflns     1868
_refine_ls_number_parameters     150
_refine_ls_number_restraints     0
_refine_ls_hydrogen_treatment     mixed
_refine_ls_weighting_scheme     calc
_refine_ls_weighting_details
       'calc w = 1/[\s^2^(Fo^2^)+(0.0497P)^2^+0.3436P] where P=(Fo^2^+2Fc^2^)/3'
_atom_sites_solution_hydrogens     geom
_atom_sites_solution_primary     direct
_atom_sites_solution_secondary     difmap
_refine_ls_shift/su_max     0.000
_refine_ls_shift/su_mean     0.000
_refine_diff_density_max     0.243
_refine_diff_density_min     -0.158
_refine_ls_extinction_method     none
_refine_ls_extinction_coef     ?
loop_
    _atom_type_symbol
    _atom_type_description
    _atom_type_scat_dispersion_real
    _atom_type_scat_dispersion_imag
    _atom_type_scat_source
    'C' 'C' 0.0033 0.0016
                         'International Tables Vol C Tables 4.2.6.8 and 6.1.1.4'
    'H' 'H' 0.0000 0.0000
                         'International Tables Vol C Tables 4.2.6.8 and 6.1.1.4'
    'N' 'N' 0.0061 0.0033
                         'International Tables Vol C Tables 4.2.6.8 and 6.1.1.4'
    'O' 'O' 0.0106 0.0060
                         'International Tables Vol C Tables 4.2.6.8 and 6.1.1.4'
_computing_data_collection     'APEX2 (Bruker, 2007)'
_computing_cell_refinement     'SAINT (Bruker, 2007)'
_computing_data_reduction     'SAINT (Bruker, 2007)'
_computing_structure_solution     'SHELXS97 (Sheldrick, 2008)'
_computing_structure_refinement     'SHELXL97 (Sheldrick, 2008)'
_computing_molecular_graphics
;
SHELXTL (Sheldrick, 2008) and <i>OLEX2</i> (Dolomanov <i>et al.</i>,
2009)
;
_computing_publication_material
;
SHELXTL (Sheldrick, 2008) and <i>OLEX2</i> (Dolomanov <i>et al.</i>,
2009)
;
loop_
    _atom_site_type_symbol
    _atom_site_label
    _atom_site_fract_x
    _atom_site_fract_y
    _atom_site_fract_z
    _atom_site_U_iso_or_equiv
    _atom_site_adp_type
    _atom_site_calc_flag
    _atom_site_refinement_flags
    _atom_site_occupancy
    _atom_site_symmetry_multiplicity
    _atom_site_disorder_assembly
    _atom_site_disorder_group
    N N1 0.1671(2) -0.04487(15) 0.18274(12) 0.0528(4) Uani d . 1 1 . .
    N N2 0.3598(3) 0.67086(16) 0.05631(16) 0.0611(5) Uani d . 1 1 . .
    O O1 0.2260(2) -0.09283(15) 0.26305(12) 0.0718(5) Uani d . 1 1 . .
    O O2 0.0497(3) -0.09303(15) 0.12111(11) 0.0800(6) Uani d . 1 1 . .
    O O3 0.0003(3) 0.17439(15) 0.21466(14) 0.0757(6) Uani d . 1 1 . .
    O O4 0.4510(3) 0.72894(16) 0.12539(14) 0.0886(6) Uani d . 1 1 . .
    O O5 0.3235(3) 0.71279(16) -0.02787(15) 0.0872(6) Uani d . 1 1 . .
    C C1 0.3609(4) 0.0580(2) 0.07942(18) 0.0722(7) Uani d . 1 1 . .
    H H1A 0.4478 -0.0088 0.1005 0.108 Uiso calc R 1 1 . .
    H H1B 0.4254 0.1345 0.0684 0.108 Uiso calc R 1 1 . .
    H H1C 0.2816 0.0334 0.0188 0.108 Uiso calc R 1 1 . .
    C C2 0.2477(3) 0.08152(17) 0.15862(16) 0.0522(5) Uani d . 1 1 . .
    H H2 0.3297 0.1121 0.2184 0.063 Uiso calc R 1 1 . .
    C C3 0.0905(3) 0.17561(18) 0.13254(15) 0.0512(5) Uani d . 1 1 . .
    H H3A 0.0060 0.1456 0.0734 0.061 Uiso calc R 1 1 . .
    C C4 0.1629(3) 0.30631(17) 0.11196(14) 0.0464(5) Uani d . 1 1 . .
    C C5 0.2240(3) 0.3894(2) 0.18973(15) 0.0551(5) Uani d . 1 1 . .
    H H5 0.2211 0.3644 0.2546 0.066 Uiso calc R 1 1 . .
    C C6 0.2890(3) 0.50863(19) 0.17205(15) 0.0555(5) Uani d . 1 1 . .
    H H6 0.3295 0.5643 0.2243 0.067 Uiso calc R 1 1 . .
    C C7 0.2926(3) 0.54335(17) 0.07561(15) 0.0489(5) Uani d . 1 1 . .
    C C8 0.2320(3) 0.46360(18) -0.00374(15) 0.0522(5) Uani d . 1 1 . .
    H H8 0.2347 0.4892 -0.0685 0.063 Uiso calc R 1 1 . .
    C C9 0.1676(3) 0.34498(18) 0.01569(15) 0.0520(5) Uani d . 1 1 . .
    H H9 0.1266 0.2898 -0.0368 0.062 Uiso calc R 1 1 . .
    H H3 -0.076(4) 0.230(3) 0.209(2) 0.103(11) Uiso d . 1 1 . .
loop_
    _atom_site_aniso_label
    _atom_site_aniso_U_11
    _atom_site_aniso_U_22
    _atom_site_aniso_U_33
    _atom_site_aniso_U_12
    _atom_site_aniso_U_13
    _atom_site_aniso_U_23
    N1 0.0716(11) 0.0402(9) 0.0517(10) -0.0058(8) 0.0245(9) -0.0030(8)
    N2 0.0612(11) 0.0396(10) 0.0843(14) -0.0007(8) 0.0185(10) 0.0046(10)
    O1 0.0958(12) 0.0593(10) 0.0614(10) -0.0052(8) 0.0171(8) 0.0150(8)
    O2 0.1145(14) 0.0619(10) 0.0603(10) -0.0379(10) 0.0069(9) -0.0026(8)
    O3 0.0893(12) 0.0504(9) 0.1043(14) 0.0075(9) 0.0623(11) 0.0127(9)
    O4 0.1091(14) 0.0488(10) 0.1031(14) -0.0220(9) 0.0061(11) -0.0073(9)
    O5 0.1046(14) 0.0596(10) 0.0953(13) -0.0183(9) 0.0122(11) 0.0244(9)
    C1 0.0846(16) 0.0519(13) 0.0924(17) 0.0049(11) 0.0487(14) 0.0075(12)
    C2 0.0625(12) 0.0343(10) 0.0650(13) -0.0074(9) 0.0251(10) -0.0013(9)
    C3 0.0542(11) 0.0440(11) 0.0587(12) -0.0049(9) 0.0191(9) 0.0039(9)
    C4 0.0475(10) 0.0385(10) 0.0560(11) 0.0008(8) 0.0168(9) 0.0023(8)
    C5 0.0657(13) 0.0511(12) 0.0531(12) -0.0037(10) 0.0233(10) 0.0009(9)
    C6 0.0598(12) 0.0486(11) 0.0595(13) -0.0036(9) 0.0151(10) -0.0098(10)
    C7 0.0461(10) 0.0336(10) 0.0695(13) 0.0013(8) 0.0176(9) 0.0020(9)
    C8 0.0607(12) 0.0430(11) 0.0548(12) 0.0012(9) 0.0155(9) 0.0067(9)
    C9 0.0614(12) 0.0405(11) 0.0548(12) -0.0028(9) 0.0126(9) -0.0021(9)
_geom_special_details
;
All e.s.d.'s (except the e.s.d. in the dihedral angle between two l.s. planes)
are estimated using the full covariance matrix. The cell e.s.d.'s are taken
into account individually in the estimation of e.s.d.'s in distances, angles
and torsion angles; correlations between e.s.d.'s in cell parameters are only
used when they are defined by crystal symmetry. An approximate (isotropic)
treatment of cell e.s.d.'s is used for estimating e.s.d.'s involving l.s.
planes.
;
loop_
    _geom_bond_atom_site_label_1
    _geom_bond_atom_site_label_2
    _geom_bond_site_symmetry_2
    _geom_bond_distance
    _geom_bond_publ_flag
    N1 O2 . 1.206(2) ?
    N1 O1 . 1.215(2) ?
    N1 C2 . 1.516(2) ?
    N2 O5 . 1.217(2) ?
    N2 O4 . 1.220(2) ?
    N2 C7 . 1.469(2) ?
    O3 C3 . 1.407(2) ?
    O3 H3 . 0.80(3) ?
    C1 C2 . 1.505(3) ?
    C1 H1A . 0.9600 ?
    C1 H1B . 0.9600 ?
    C1 H1C . 0.9600 ?
    C2 C3 . 1.519(3) ?
    C2 H2 . 0.9800 ?
    C3 C4 . 1.519(3) ?
    C3 H3A . 0.9800 ?
    C4 C9 . 1.385(3) ?
    C4 C5 . 1.387(3) ?
    C5 C6 . 1.378(3) ?
    C5 H5 . 0.9300 ?
    C6 C7 . 1.374(3) ?
    C6 H6 . 0.9300 ?
    C7 C8 . 1.380(3) ?
    C8 C9 . 1.377(3) ?
    C8 H8 . 0.9300 ?
    C9 H9 . 0.9300 ?
loop_
    _geom_angle_atom_site_label_1
    _geom_angle_atom_site_label_2
    _geom_angle_atom_site_label_3
    _geom_angle_site_symmetry_1
    _geom_angle_site_symmetry_3
    _geom_angle
    _geom_angle_publ_flag
    O2 N1 O1 . . 123.54(17) ?
    O2 N1 C2 . . 118.50(17) ?
    O1 N1 C2 . . 117.96(17) ?
    O5 N2 O4 . . 123.24(19) ?
    O5 N2 C7 . . 118.44(19) ?
    O4 N2 C7 . . 118.31(19) ?
    C3 O3 H3 . . 110(2) ?
    C2 C1 H1A . . 109.5 ?
    C2 C1 H1B . . 109.5 ?
    H1A C1 H1B . . 109.5 ?
    C2 C1 H1C . . 109.5 ?
    H1A C1 H1C . . 109.5 ?
    H1B C1 H1C . . 109.5 ?
    C1 C2 N1 . . 107.80(16) ?
    C1 C2 C3 . . 116.12(18) ?
    N1 C2 C3 . . 107.79(16) ?
    C1 C2 H2 . . 108.3 ?
    N1 C2 H2 . . 108.3 ?
    C3 C2 H2 . . 108.3 ?
    O3 C3 C4 . . 113.00(16) ?
    O3 C3 C2 . . 105.12(16) ?
    C4 C3 C2 . . 110.52(16) ?
    O3 C3 H3A . . 109.4 ?
    C4 C3 H3A . . 109.4 ?
    C2 C3 H3A . . 109.4 ?
    C9 C4 C5 . . 118.93(17) ?
    C9 C4 C3 . . 120.81(17) ?
    C5 C4 C3 . . 120.26(18) ?
    C6 C5 C4 . . 120.86(19) ?
    C6 C5 H5 . . 119.6 ?
    C4 C5 H5 . . 119.6 ?
    C7 C6 C5 . . 118.55(19) ?
    C7 C6 H6 . . 120.7 ?
    C5 C6 H6 . . 120.7 ?
    C6 C7 C8 . . 122.29(18) ?
    C6 C7 N2 . . 118.74(18) ?
    C8 C7 N2 . . 118.96(18) ?
    C9 C8 C7 . . 118.15(19) ?
    C9 C8 H8 . . 120.9 ?
    C7 C8 H8 . . 120.9 ?
    C8 C9 C4 . . 121.22(19) ?
    C8 C9 H9 . . 119.4 ?
    C4 C9 H9 . . 119.4 ?
loop_
    _geom_torsion_atom_site_label_1
    _geom_torsion_atom_site_label_2
    _geom_torsion_atom_site_label_3
    _geom_torsion_atom_site_label_4
    _geom_torsion_site_symmetry_1
    _geom_torsion_site_symmetry_2
    _geom_torsion_site_symmetry_3
    _geom_torsion_site_symmetry_4
    _geom_torsion
    _geom_torsion_publ_flag
    O2 N1 C2 C1 . . . . -69.5(2) ?
    O1 N1 C2 C1 . . . . 109.8(2) ?
    O2 N1 C2 C3 . . . . 56.6(2) ?
    O1 N1 C2 C3 . . . . -124.2(2) ?
    C1 C2 C3 O3 . . . . 176.23(17) ?
    N1 C2 C3 O3 . . . . 55.2(2) ?
    C1 C2 C3 C4 . . . . -61.5(2) ?
    N1 C2 C3 C4 . . . . 177.48(16) ?
    O3 C3 C4 C9 . . . . -146.5(2) ?
    C2 C3 C4 C9 . . . . 96.0(2) ?
    O3 C3 C4 C5 . . . . 32.9(3) ?
    C2 C3 C4 C5 . . . . -84.6(2) ?
    C9 C4 C5 C6 . . . . -0.1(3) ?
    C3 C4 C5 C6 . . . . -179.58(18) ?
    C4 C5 C6 C7 . . . . -0.2(3) ?
    C5 C6 C7 C8 . . . . 0.6(3) ?
    C5 C6 C7 N2 . . . . 179.34(18) ?
    O5 N2 C7 C6 . . . . -162.9(2) ?
    O4 N2 C7 C6 . . . . 17.9(3) ?
    O5 N2 C7 C8 . . . . 15.9(3) ?
    O4 N2 C7 C8 . . . . -163.3(2) ?
    C6 C7 C8 C9 . . . . -0.6(3) ?
    N2 C7 C8 C9 . . . . -179.31(17) ?
    C7 C8 C9 C4 . . . . 0.2(3) ?
    C5 C4 C9 C8 . . . . 0.2(3) ?
    C3 C4 C9 C8 . . . . 179.61(18) ?
loop_
    _geom_hbond_atom_site_label_d
    _geom_hbond_atom_site_label_h
    _geom_hbond_atom_site_label_a
    _geom_hbond_site_symmetry_d
    _geom_hbond_site_symmetry_h
    _geom_hbond_site_symmetry_a
    _geom_hbond_distance_dh
    _geom_hbond_distance_ha
    _geom_hbond_distance_da
    _geom_hbond_angle_dha
    _geom_hbond_publ_flag
    O3 H3 O1 1_555 1_555 2_555 0.80(3) 2.24(3) 3.010(2) 162(3) y
_iucr_refine_instructions_details
;
TITL xb4618_0m in P2(1)/c
CELL 0.71073 7.4013 10.5044 13.6813 90 100.465 90
ZERR 4 0.0015 0.0023 0.0029 0 0.004 0
LATT 1
SYMM -X,0.5+Y,0.5-Z
SFAC C H N O
UNIT 36 40 8 20
L.S. 20
PLAN  20
SIZE 0.4 0.28 0.14
TEMP 23
BOND $h
CONF
MORE -1
fmap 2
acta
OMIT 0 50.2
REM <HKL>F:/STRUCT/xb4618/xb4618_0m.hkl</HKL>
WGHT    0.049700    0.343500
FVAR       0.18676
N1    3    0.167063   -0.044867    0.182738    11.00000    0.07159    0.04019 =
         0.05168   -0.00301    0.02455   -0.00576
N2    3    0.359813    0.670863    0.056306    11.00000    0.06121    0.03964 =
         0.08435    0.00459    0.01851   -0.00072
O1    4    0.225998   -0.092831    0.263046    11.00000    0.09580    0.05927 =
         0.06137    0.01499    0.01713   -0.00519
O2    4    0.049682   -0.093034    0.121111    11.00000    0.11447    0.06194 =
         0.06026   -0.00263    0.00694   -0.03789
O3    4    0.000300    0.174388    0.214660    11.00000    0.08927    0.05038 =
         0.10434    0.01271    0.06228    0.00747
O4    4    0.451022    0.728943    0.125391    11.00000    0.10907    0.04878 =
         0.10311   -0.00729    0.00614   -0.02196
O5    4    0.323501    0.712789   -0.027866    11.00000    0.10459    0.05956 =
         0.09534    0.02440    0.01221   -0.01833
C1    1    0.360869    0.058032    0.079421    11.00000    0.08465    0.05190 =
         0.09236    0.00753    0.04874    0.00492
AFIX 137
H1A   2    0.447762   -0.008754    0.100509    11.00000   -1.50000
H1B   2    0.425373    0.134480    0.068414    11.00000   -1.50000
H1C   2    0.281625    0.033389    0.018828    11.00000   -1.50000
AFIX   0
C2    1    0.247739    0.081518    0.158617    11.00000    0.06246    0.03426 =
         0.06497   -0.00126    0.02514   -0.00738
AFIX  13
H2    2    0.329671    0.112137    0.218422    11.00000   -1.20000
AFIX   0
C3    1    0.090481    0.175607    0.132540    11.00000    0.05417    0.04395 =
         0.05869    0.00389    0.01915   -0.00489
AFIX  13
H3A   2    0.005975    0.145616    0.073446    11.00000   -1.20000
AFIX   0
C4    1    0.162893    0.306311    0.111965    11.00000    0.04746    0.03847 =
         0.05600    0.00234    0.01685    0.00079
C5    1    0.224023    0.389450    0.189729    11.00000    0.06572    0.05109 =
         0.05305    0.00087    0.02326   -0.00368
AFIX  43
H5    2    0.221142    0.364429    0.254633    11.00000   -1.20000
AFIX   0
C6    1    0.288963    0.508632    0.172054    11.00000    0.05982    0.04860 =
         0.05954   -0.00978    0.01510   -0.00356
AFIX  43
H6    2    0.329471    0.564343    0.224270    11.00000   -1.20000
AFIX   0
C7    1    0.292556    0.543351    0.075609    11.00000    0.04610    0.03363 =
         0.06954    0.00198    0.01755    0.00133
C8    1    0.232031    0.463598   -0.003736    11.00000    0.06069    0.04299 =
         0.05476    0.00673    0.01548    0.00119
AFIX  43
H8    2    0.234658    0.489242   -0.068525    11.00000   -1.20000
AFIX   0
C9    1    0.167631    0.344976    0.015692    11.00000    0.06141    0.04051 =
         0.05478   -0.00212    0.01262   -0.00282
AFIX  43
H9    2    0.126561    0.289811   -0.036815    11.00000   -1.20000
AFIX   0
H3    2   -0.075688    0.229911    0.209441    11.00000    0.10256
HKLF 4
REM  xb4618_0m in P2(1)/c
REM R1 =  0.0448 for   1502 Fo > 4sig(Fo)  and  0.0556 for all   1868 data
REM    150 parameters refined using      0 restraints
END
WGHT      0.0497      0.3436
REM Highest difference peak  0.243,  deepest hole -0.158,  1-sigma level  0.034
Q1    1   0.3945  0.0920  0.1667  11.00000  0.05    0.24
Q2    1  -0.0825 -0.0603  0.1029  11.00000  0.05    0.16
Q3    1   0.3602  0.0741  0.2598  11.00000  0.05    0.14
Q4    1   0.2197  0.5433  0.1170  11.00000  0.05    0.13
Q5    1   0.1336  0.1961  0.2635  11.00000  0.05    0.12
Q6    1   0.3050  0.7487  0.1013  11.00000  0.05    0.12
Q7    1   0.1415  0.1048  0.1037  11.00000  0.05    0.12
Q8    1   0.1182  0.2466  0.1181  11.00000  0.05    0.11
Q9    1   0.1584  0.5108 -0.0791  11.00000  0.05    0.11
Q10   1   0.1097  0.0926 -0.0293  11.00000  0.05    0.10
Q11   1   0.1992 -0.1443  0.1939  11.00000  0.05    0.10
Q12   1   0.2319  0.5240  0.0400  11.00000  0.05    0.10
Q13   1   0.2942  0.5039  0.0388  11.00000  0.05    0.09
Q14   1   0.1448  0.6881 -0.1000  11.00000  0.05    0.09
Q15   1   0.1125  0.3379  0.0740  11.00000  0.05    0.09
Q16   1   0.3220  0.7811 -0.0661  11.00000  0.05    0.08
Q17   1   0.2233  0.0415  0.1738  11.00000  0.05    0.08
Q18   1   0.4544  0.2919  0.1973  11.00000  0.05    0.08
Q19   1   0.0719  0.0627  0.0304  11.00000  0.05    0.08
Q20   1   0.1888  0.3038 -0.0076  11.00000  0.05    0.08
;
data_global
_journal_date_recd_electronic     2012-01-16
_journal_date_accepted     2012-02-21
_journal_name_full     'Acta Crystallographica, Section E'
_journal_year     2012
_journal_volume     68
_journal_issue      3
_journal_page_first     o881
_journal_page_last     o881
_journal_paper_category     QO
_journal_paper_doi     10.1107/S1600536812007775
_journal_coeditor_code     HG5165
_publ_contact_author_name     'Wei He'
_publ_contact_author_address
;
Department of Chemistry
School of Pharmacy
Fourth Military Medical University
Shaanxi Province
Xi'an 710032
People's Republic of China
;
_publ_contact_author_email     weihechem@fmmu.edu.cn
_publ_contact_author_fax     '+86-29-84774473-805'
_publ_contact_author_phone     '+86-29-84774473'
_publ_section_title
;
(1<i>R</i>*,2<i>S</i>*)-2-Nitro-1-(4-nitrophenyl)propanol
;
loop_
    _publ_author_name
    _publ_author_address
    'Zhang, Xu'
;
Department of Chemistry
School of Pharmacy
Fourth Military Medical University
Shaanxi Province
Xi'an 710032
People's Republic of China
;
    'Yang, Le'
;
Department of Chemistry
School of Pharmacy
Fourth Military Medical University
Shaanxi Province
Xi'an 710032
People's Republic of China
;
    'Zhang, Jun-na'
;
Department of Chemistry
School of Pharmacy
Fourth Military Medical University
Shaanxi Province
Xi'an 710032
People's Republic of China
;
    'He, Wei'
;
Department of Chemistry
School of Pharmacy
Fourth Military Medical University
Shaanxi Province
Xi'an 710032
People's Republic of China
;
