# Supplementary material for: (1R*,2S*)-2-Nitro-1-(4-nitro­phen­yl)propanol
Source: Acta Crystallogr Sect E Struct Rep Online. 2012 Feb 29;68(Pt 3):o881. doi: 10.1107/S1600536812007775 (PMC3297929; doi:10.1107/S1600536812007775)
Supplement: Supplementary file 2 [file e-68-0o881-Isup2.hkl]

# 
# h,k,l, Fc-squared, Fo-squared, sigma(Fo-squared) and status flag 
# 
data_I
_shelx_title ' xb4618_0m in P2(1)/c' 
_shelx_refln_list_code          4 
_shelx_F_calc_maximum      179.77 
_exptl_crystal_F_000       472.00 
_reflns_d_resolution_high  0.8378 
 
loop_ 
 _symmetry_equiv_pos_as_xyz 
 'x, y, z' 
 '-x, y+1/2, -z+1/2' 
 '-x, -y, -z' 
 'x, -y-1/2, z-1/2' 
 
_cell_length_a     7.4013 
_cell_length_b    10.5044 
_cell_length_c    13.6813 
_cell_angle_alpha  90.000 
_cell_angle_beta  100.465 
_cell_angle_gamma  90.000 
 
_shelx_F_squared_multiplier     1.000 
 
loop_ 
 _refln_index_h 
 _refln_index_k 
 _refln_index_l 
 _refln_F_squared_calc 
 _refln_F_squared_meas 
 _refln_F_squared_sigma 
 _refln_observed_status 
   1   0   0     1491.86     1515.54     21.22 o 
   2   0   0     6659.37     6363.52    160.84 o 
   3   0   0      280.49      257.48      3.95 o 
   4   0   0      336.92      325.93      5.17 o 
   5   0   0       66.84       62.51      2.15 o 
   6   0   0       32.59       36.19      1.92 o 
   7   0   0        0.00        0.29      1.15 o 
   8   0   0        0.06        2.29      1.43 o 
   1   1   0        4.11        6.26      0.42 o 
   2   1   0     4898.54     4942.16     35.04 o 
   3   1   0      177.61      160.58      2.07 o 
   4   1   0      243.92      254.04      3.12 o 
   5   1   0       11.69       14.56      0.92 o 
   6   1   0        0.87        0.49      0.52 o 
   7   1   0        9.22       18.40      1.49 o 
   8   1   0        1.26        0.72      1.01 o 
   0   2   0      214.19      180.63      2.64 o 
   1   2   0       15.19       22.11      0.66 o 
   2   2   0     5111.69     5051.80     35.61 o 
   3   2   0        1.07        8.09      1.41 o 
   4   2   0      467.98      482.46      4.94 o 
   5   2   0        1.08        0.14      0.43 o 
   6   2   0       57.94       60.19      2.09 o 
   7   2   0        0.81        1.00      0.71 o 
   8   2   0        0.61        1.43      1.01 o 
   1   3   0      233.22      242.98      2.98 o 
   2   3   0     2628.03     2676.16     22.56 o 
   3   3   0       21.37       19.93      1.08 o 
   4   3   0       42.97       51.73      1.39 o 
   5   3   0       13.81       13.08      1.16 o 
   6   3   0        2.26        8.39      1.30 o 
   7   3   0       21.81       18.71      1.59 o 
   8   3   0       27.00       22.99      3.30 o 
   0   4   0       28.16       32.77      0.93 o 
   1   4   0     1878.39     1844.84     15.66 o 
   2   4   0       15.87       21.62      0.99 o 
   3   4   0       11.21       13.72      0.82 o 
   4   4   0        2.18        2.48      0.49 o 
   5   4   0      147.84      147.65      3.15 o 
   6   4   0        4.86        8.96      1.16 o 
   7   4   0       48.15       42.61      2.88 o 
   8   4   0        5.53       12.09      2.15 o 
   1   5   0      604.31      619.72      6.23 o 
   2   5   0      499.13      474.33      4.52 o 
   3   5   0        9.67       13.36      0.89 o 
   4   5   0       47.77       45.55      1.43 o 
   5   5   0        0.05        0.10      0.50 o 
   6   5   0       91.48       94.11      2.81 o 
   7   5   0       43.46       50.85      3.01 o 
   0   6   0        0.23        1.72      0.61 o 
   1   6   0      170.11      169.73      3.45 o 
   2   6   0       69.43       74.97      1.99 o 
   3   6   0       42.43       35.70      1.49 o 
   4   6   0      156.11      148.33      3.20 o 
   5   6   0        7.57        5.14      0.93 o 
   6   6   0       62.52       66.24      3.38 o 
   7   6   0        6.38        5.36      1.31 o 
   1   7   0        2.35        2.13      0.50 o 
   2   7   0      268.55      271.89      4.36 o 
   3   7   0      130.53      120.63      2.89 o 
   4   7   0       11.52       11.00      1.16 o 
   5   7   0       34.26       39.49      2.04 o 
   6   7   0        2.35        2.41      0.95 o 
   7   7   0        0.18        2.58      1.01 o 
   0   8   0      610.74      611.55     12.90 o 
   1   8   0       97.50       99.16      3.79 o 
   2   8   0        0.17        0.55      0.54 o 
   3   8   0       35.27       34.45      1.93 o 
   4   8   0       21.79       23.20      1.71 o 
   5   8   0        9.48       10.83      1.24 o 
   6   8   0       31.61       29.53      3.87 o 
   1   9   0       14.47       16.48      1.41 o 
   2   9   0        2.85        2.17      0.71 o 
   3   9   0        0.60        0.00      0.54 o 
   4   9   0        0.51        0.31      0.71 o 
   5   9   0        0.14        0.03      0.90 o 
   6   9   0       24.87       25.66      2.61 o 
   0  10   0        0.63        1.43      1.15 o 
   1  10   0       12.36       11.22      1.72 o 
   2  10   0        0.00        0.38      0.62 o 
   3  10   0        0.14        0.70      0.71 o 
   4  10   0       17.33       17.44      1.66 o 
   5  10   0        1.09        0.88      1.17 o 
   1  11   0        6.08        6.52      2.44 o 
   2  11   0        0.01        0.29      0.66 o 
   3  11   0        0.14        0.29      0.71 o 
   4  11   0       14.95       17.79      2.23 o 
   0  12   0        7.42       10.32      2.29 o 
   1  12   0       10.34       13.66      1.82 o 
   2  12   0       18.11       25.05      2.32 o 
  -8   1   1        0.41        0.00      0.86 o 
  -7   1   1       17.20       20.19      1.54 o 
  -6   1   1       33.18       34.84      1.32 o 
  -5   1   1       24.72       27.91      1.03 o 
  -4   1   1      266.12      293.48      3.44 o 
  -3   1   1      251.10      245.49      2.75 o 
  -2   1   1     7227.25     7089.10     50.44 o 
  -1   1   1     2237.41     2286.24     18.46 o 
   0   1   1      644.80      624.38      6.48 o 
   1   1   1        3.77        0.62      0.41 o 
   2   1   1      504.52      606.28      5.79 o 
   3   1   1        7.80       15.89      1.28 o 
   4   1   1        0.06        8.00      1.28 o 
   5   1   1        0.30        0.93      0.43 o 
   6   1   1       59.89       65.45      2.14 o 
   7   1   1        0.51        0.41      1.43 o 
   8   1   1        7.09        3.01      1.22 o 
  -8   2   1       35.37       41.67      2.61 o 
  -7   2   1       45.55       49.72      2.80 o 
  -6   2   1        5.98        7.06      1.24 o 
  -5   2   1       33.86       34.44      1.21 o 
  -4   2   1      482.81      474.66      4.87 o 
  -3   2   1     1059.81     1053.73      9.64 o 
  -2   2   1    10545.01     9998.00     90.40 o 
  -1   2   1      822.91      808.47      7.16 o 
   0   2   1       34.18       32.06      0.60 o 
   1   2   1       19.39       26.77      0.83 o 
   2   2   1      581.55      552.12      4.77 o 
   3   2   1     1405.84     1400.19     11.03 o 
   4   2   1      253.08      265.30      3.28 o 
   5   2   1       95.93       87.08      1.89 o 
   6   2   1        6.44        6.57      1.48 o 
   7   2   1        2.95        3.58      0.87 o 
   8   2   1        0.98        0.00      0.90 o 
  -8   3   1        0.20        1.58      1.01 o 
  -7   3   1        2.43        2.77      0.83 o 
  -6   3   1      408.20      393.93     11.22 o 
  -5   3   1        0.73        0.79      0.43 o 
  -4   3   1     2167.43     2162.45     16.80 o 
  -3   3   1       50.73       58.84      1.29 o 
  -2   3   1        3.22        6.07      0.43 o 
  -1   3   1      469.57      448.74      4.03 o 
   0   3   1     1006.59      928.05      7.54 o 
   1   3   1      937.14      837.71      6.80 o 
   2   3   1      191.55      178.76      2.70 o 
   3   3   1      102.71      104.75      1.78 o 
   4   3   1        0.20        0.73      0.38 o 
   5   3   1      258.30      254.34      4.25 o 
   6   3   1       62.53       58.22      2.09 o 
   7   3   1       13.63       16.78      1.99 o 
   8   3   1        0.13        0.72      1.01 o 
  -8   4   1       36.36       28.63      2.53 o 
  -7   4   1        0.55        1.00      1.01 o 
  -6   4   1       16.91       12.38      1.26 o 
  -5   4   1       20.02       17.52      1.17 o 
  -4   4   1        0.28        1.43      0.43 o 
  -3   4   1      263.62      275.47      2.86 o 
  -2   4   1     1550.13     1704.42     12.92 o 
  -1   4   1     1103.68     1194.36      9.38 o 
   0   4   1     1884.70     1728.21     13.00 o 
   1   4   1     1539.59     1455.07     11.32 o 
   2   4   1      408.64      410.24      4.96 o 
   3   4   1      116.30      119.41      2.03 o 
   4   4   1      174.77      159.30      4.22 o 
   5   4   1      136.28      134.12      3.09 o 
   6   4   1       36.79       34.58      1.85 o 
   7   4   1       20.87       24.72      1.93 o 
   8   4   1       27.33       29.54      2.64 o 
  -8   5   1        6.17        7.43      1.51 o 
  -7   5   1        4.33        2.92      1.10 o 
  -6   5   1        9.46       14.18      1.35 o 
  -5   5   1        8.49        9.44      1.04 o 
  -4   5   1        2.26        3.26      0.57 o 
  -3   5   1        6.56        5.83      0.79 o 
  -2   5   1      232.95      301.87      3.35 o 
  -1   5   1      265.92      278.93      3.09 o 
   0   5   1     2931.36     3125.17     22.82 o 
   1   5   1     1378.08     1368.28     10.99 o 
   2   5   1       84.16       79.11      2.97 o 
   3   5   1      217.05      207.77      3.04 o 
   4   5   1        0.62        2.01      0.59 o 
   5   5   1       28.54       29.65      1.76 o 
   6   5   1       24.98       26.11      1.87 o 
   7   5   1        0.48        3.28      0.93 o 
  -7   6   1       13.37       14.59      1.79 o 
  -6   6   1        6.51        7.56      1.31 o 
  -5   6   1       10.53       13.10      1.26 o 
  -4   6   1       19.88       19.39      1.18 o 
  -3   6   1       18.15       23.38      1.86 o 
  -2   6   1      495.94      450.05      4.63 o 
  -1   6   1      459.39      443.08      4.54 o 
   0   6   1      393.72      387.03      4.19 o 
   1   6   1       94.62       95.74      1.84 o 
   2   6   1      353.67      362.40      5.02 o 
   3   6   1      169.16      150.67      2.72 o 
   4   6   1      536.90      541.59      7.11 o 
   5   6   1       11.03       11.65      1.32 o 
   6   6   1       86.56       89.86      3.61 o 
   7   6   1        0.18        2.25      0.83 o 
  -7   7   1        5.12        6.19      1.72 o 
  -6   7   1        6.08        7.30      1.38 o 
  -5   7   1       63.97       51.69      2.53 o 
  -4   7   1       11.98       12.32      1.03 o 
  -3   7   1       83.12       81.63      3.36 o 
  -2   7   1       12.90       17.72      1.26 o 
  -1   7   1      623.71      616.20      6.05 o 
   0   7   1        0.81        2.22      0.46 o 
   1   7   1       75.78       76.78      2.35 o 
   2   7   1       15.50       23.10      1.49 o 
   3   7   1      118.19      120.07      2.92 o 
   4   7   1       15.44       23.87      1.71 o 
   5   7   1        2.94        3.99      1.16 o 
   6   7   1        9.98       10.22      1.30 o 
   7   7   1        0.00        0.72      1.29 o 
  -6   8   1        0.30        0.96      0.90 o 
  -5   8   1        1.64        2.01      1.01 o 
  -4   8   1       41.56       32.93      2.83 o 
  -3   8   1       11.65       10.39      1.09 o 
  -2   8   1        0.07        0.00      0.37 o 
  -1   8   1      282.63      283.29      4.54 o 
   0   8   1      187.63      176.30      4.15 o 
   1   8   1       18.28       19.26      1.41 o 
   2   8   1       21.37       21.07      1.49 o 
   3   8   1      257.11      238.72      6.19 o 
   4   8   1      168.50      169.54      3.86 o 
   5   8   1        0.40        0.38      0.72 o 
   6   8   1        0.56        0.48      0.83 o 
  -6   9   1        2.91        0.72      1.01 o 
  -5   9   1        0.54        0.32      1.00 o 
  -4   9   1        3.94        1.72      1.29 o 
  -3   9   1        1.46        4.25      0.87 o 
  -2   9   1       33.83       28.64      1.82 o 
  -1   9   1       10.99       11.64      1.21 o 
   0   9   1       19.29       18.68      1.82 o 
   1   9   1       62.36       56.60      2.53 o 
   2   9   1        3.43        1.80      0.71 o 
   3   9   1        0.12        1.09      0.71 o 
   4   9   1       24.20       25.18      1.87 o 
   5   9   1        5.46        6.29      1.21 o 
  -5  10   1        1.33        0.51      0.90 o 
  -4  10   1        0.61        0.72      1.01 o 
  -3  10   1        8.53        9.92      1.24 o 
  -2  10   1        1.85        1.76      0.89 o 
  -1  10   1        8.11        9.32      1.16 o 
   0  10   1       33.63       33.46      2.58 o 
   1  10   1       92.96       90.98      4.44 o 
   2  10   1        0.07        0.00      0.59 o 
   3  10   1       10.23       16.95      2.15 o 
   4  10   1        0.00        0.88      0.76 o 
   5  10   1        0.11        0.72      1.01 o 
  -4  11   1       64.06       62.60      3.34 o 
  -3  11   1        1.60        3.32      1.17 o 
  -2  11   1        0.05        0.57      0.73 o 
  -1  11   1        8.31        9.53      2.87 o 
   0  11   1       44.74       41.32      2.84 o 
   1  11   1        0.31        0.43      1.72 o 
   2  11   1        0.02        1.00      0.81 o 
   3  11   1        0.08        0.00      0.62 o 
   4  11   1       13.50       20.51      2.32 o 
  -2  12   1        0.12        0.29      0.90 o 
  -1  12   1       22.85       25.33      2.32 o 
   0  12   1       12.15       12.74      1.71 o 
   1  12   1        0.03        0.14      0.81 o 
   2  12   1        9.96       13.57      1.82 o 
  -7   0   2        0.06        1.29      0.81 o 
  -6   0   2        9.80       11.26      1.31 o 
  -5   0   2       56.55       57.81      5.16 o 
  -4   0   2     1002.10     1058.54     12.64 o 
  -3   0   2     1276.69     1254.34     13.95 o 
  -2   0   2       52.27       57.41      1.38 o 
  -1   0   2     6968.09     6843.36     68.46 o 
   0   0   2       64.71       52.75      1.43 o 
   1   0   2    32316.23    28582.38    288.58 o 
   2   0   2      348.91      370.33      3.79 o 
   3   0   2       10.39       11.57      0.86 o 
   4   0   2      661.53      621.73      8.16 o 
   5   0   2      137.72      143.41      3.38 o 
   6   0   2       54.04       59.06      3.73 o 
   7   0   2        9.43        6.59      2.01 o 
   8   0   2        6.37        6.31      2.01 o 
  -8   1   2        2.77        3.15      1.58 o 
  -7   1   2        1.37        0.25      0.62 o 
  -6   1   2        1.11        0.00      0.46 o 
  -5   1   2        1.29        1.34      0.46 o 
  -4   1   2      474.22      455.07      4.64 o 
  -3   1   2        3.32        7.94      0.50 o 
  -2   1   2     5452.73     5304.74     37.24 o 
  -1   1   2     3148.83     3101.98     25.52 o 
   0   1   2      523.24      490.38      6.31 o 
   1   1   2     1530.18     1380.82     10.18 o 
   2   1   2      180.28      185.12      1.82 o 
   3   1   2       18.71       34.06      0.97 o 
   4   1   2      342.22      356.75      6.13 o 
   5   1   2        8.08       12.37      1.09 o 
   6   1   2        0.14        0.00      0.69 o 
   7   1   2        0.59        2.74      1.43 o 
   8   1   2        6.26        7.45      1.62 o 
  -8   2   2       27.01       36.45      2.64 o 
  -7   2   2        0.03        1.35      0.71 o 
  -6   2   2       52.01       50.91      1.61 o 
  -5   2   2       15.91       16.31      1.03 o 
  -4   2   2     1219.78     1234.34     10.19 o 
  -3   2   2      359.32      391.94      4.59 o 
  -2   2   2      347.89      326.58      3.19 o 
  -1   2   2     2179.86     2175.92     16.35 o 
   0   2   2      768.17      763.23      6.46 o 
   1   2   2      248.45      212.68      3.12 o 
   2   2   2     1243.42     1230.54      9.64 o 
   3   2   2      844.19      860.79      7.25 o 
   4   2   2       33.59       35.97      1.06 o 
   5   2   2        4.52        7.70      1.27 o 
   6   2   2       12.53       17.98      2.86 o 
   7   2   2        0.50        0.83      1.58 o 
   8   2   2        1.79        0.81      1.10 o 
  -8   3   2       25.04       35.65      2.73 o 
  -7   3   2       38.15       39.93      2.32 o 
  -6   3   2      116.90      104.04      3.19 o 
  -5   3   2      124.87      127.37      2.36 o 
  -4   3   2       96.60       95.73      1.89 o 
  -3   3   2        3.79        8.07      0.80 o 
  -2   3   2        5.72       10.08      0.57 o 
  -1   3   2     7801.33     7599.05     53.84 o 
   0   3   2        0.27        1.66      0.29 o 
   1   3   2      139.19      155.81      1.99 o 
   2   3   2       91.47       77.50      1.42 o 
   3   3   2      220.38      210.78      2.68 o 
   4   3   2        6.49       14.80      4.16 o 
   5   3   2        3.25        5.74      1.08 o 
   6   3   2        7.34        8.12      1.17 o 
   7   3   2        4.45        2.53      1.10 o 
   8   3   2        4.01        6.00      1.51 o 
  -8   4   2       28.04       21.04      2.20 o 
  -7   4   2        0.13        1.31      0.90 o 
  -6   4   2      195.89      185.64      3.80 o 
  -5   4   2        2.07        3.95      0.63 o 
  -4   4   2      123.52      125.62      2.25 o 
  -3   4   2       23.97       23.14      0.83 o 
  -2   4   2     1562.59     1665.86     12.71 o 
  -1   4   2        2.35        4.78      0.43 o 
   0   4   2      859.43      927.69     10.28 o 
   1   4   2        1.81        2.58      0.38 o 
   2   4   2       15.95       19.70      0.83 o 
   3   4   2       34.24       34.15      1.11 o 
   4   4   2      443.40      432.09      5.85 o 
   5   4   2        9.00       11.27      2.18 o 
   6   4   2        6.75        6.17      0.99 o 
   7   4   2       28.72       33.45      2.14 o 
  -8   5   2       47.69       46.63      3.87 o 
  -7   5   2        9.22       10.89      1.86 o 
  -6   5   2       78.86       68.31      2.93 o 
  -5   5   2        4.05        3.65      0.69 o 
  -4   5   2        7.24        9.31      0.87 o 
  -3   5   2      107.83      107.82      2.40 o 
  -2   5   2       60.70       60.25      1.31 o 
  -1   5   2      867.88      862.99      7.37 o 
   0   5   2     1121.99     1206.37      9.78 o 
   1   5   2        1.19        4.25      0.49 o 
   2   5   2      129.09      119.82      2.11 o 
   3   5   2       72.50       71.65      2.04 o 
   4   5   2       88.46       91.43      2.47 o 
   5   5   2        1.60        2.17      0.71 o 
   6   5   2       21.47       23.75      1.88 o 
   7   5   2       49.64       49.57      2.38 o 
  -7   6   2       19.71       23.05      2.32 o 
  -6   6   2       26.17       23.04      2.12 o 
  -5   6   2       19.17       17.91      1.43 o 
  -4   6   2        0.02        0.36      0.43 o 
  -3   6   2      244.64      230.85      5.55 o 
  -2   6   2      357.88      333.65      3.80 o 
  -1   6   2       32.84       39.39      1.13 o 
   0   6   2      264.23      289.70      3.42 o 
   1   6   2       45.56       43.32      2.23 o 
   2   6   2      626.42      611.84      6.21 o 
   3   6   2      176.04      165.93      3.42 o 
   4   6   2       41.19       43.28      1.87 o 
   5   6   2      190.07      190.34      4.08 o 
   6   6   2        6.46        5.05      1.04 o 
   7   6   2       11.05       13.40      1.47 o 
  -7   7   2        0.77        2.01      1.01 o 
  -6   7   2        3.47        2.64      1.86 o 
  -5   7   2        2.02        2.01      0.81 o 
  -4   7   2        4.03        4.38      0.72 o 
  -3   7   2       27.96       29.07      1.51 o 
  -2   7   2      158.38      149.27      5.52 o 
  -1   7   2       17.81       18.47      0.95 o 
   0   7   2       28.09       23.40      1.28 o 
   1   7   2      321.87      326.75      4.61 o 
   2   7   2     1082.80     1054.75     11.41 o 
   3   7   2       37.08       34.68      1.85 o 
   4   7   2      165.89      147.87      3.52 o 
   5   7   2        0.45        0.00      0.61 o 
   6   7   2        0.09        0.00      0.66 o 
  -6   8   2        0.31        0.57      0.81 o 
  -5   8   2       65.63       64.53      2.93 o 
  -4   8   2        5.76        4.06      0.93 o 
  -3   8   2       36.62       31.41      1.68 o 
  -2   8   2       21.32       22.24      2.54 o 
  -1   8   2        2.15        3.27      0.53 o 
   0   8   2       28.13       31.83      1.37 o 
   1   8   2      344.42      325.72      4.87 o 
   2   8   2      194.75      200.01      4.01 o 
   3   8   2        4.92        7.62      1.04 o 
   4   8   2       11.06        9.83      1.24 o 
   5   8   2        8.60        9.97      1.30 o 
   6   8   2        1.86        4.69      1.01 o 
  -6   9   2        0.24        0.00      1.15 o 
  -5   9   2        2.97        3.39      1.17 o 
  -4   9   2        0.68        0.76      0.90 o 
  -3   9   2       20.35       17.97      1.85 o 
  -2   9   2       94.79      109.28      2.90 o 
  -1   9   2       21.48       20.49      1.72 o 
   0   9   2      244.49      255.61      6.19 o 
   1   9   2       48.82       50.34      2.87 o 
   2   9   2      135.21      128.28      3.30 o 
   3   9   2       17.24       18.56      1.59 o 
   4   9   2        0.11        0.64      0.89 o 
   5   9   2        0.07        0.35      0.76 o 
  -5  10   2        7.19        8.04      1.51 o 
  -4  10   2       17.79       17.49      3.15 o 
  -3  10   2        0.42        0.00      0.90 o 
  -2  10   2      237.43      218.36      4.46 o 
  -1  10   2        0.26        0.03      0.59 o 
   0  10   2      112.36      114.69      3.75 o 
   1  10   2        1.07        1.88      0.90 o 
   2  10   2        1.23        2.52      0.90 o 
   3  10   2        1.17        1.18      0.73 o 
   4  10   2       17.32       21.47      1.91 o 
  -4  11   2        5.15        6.05      1.51 o 
  -3  11   2        0.10        0.00      0.90 o 
  -2  11   2        0.74        0.25      0.71 o 
  -1  11   2        0.06        1.00      0.81 o 
   0  11   2        2.32        3.68      1.10 o 
   1  11   2        6.04        7.51      1.31 o 
   2  11   2        2.64        2.81      1.10 o 
   3  11   2        2.28        4.63      1.31 o 
  -2  12   2        0.94        2.01      1.43 o 
  -1  12   2        0.47        0.64      0.90 o 
   0  12   2       22.70       22.48      4.59 o 
   1  12   2        1.96        1.00      1.01 o 
   2  12   2       21.42       23.64      2.41 o 
  -8   1   3       29.01       27.70      2.72 o 
  -7   1   3        1.39        1.15      0.66 o 
  -6   1   3       13.82       14.05      1.49 o 
  -5   1   3       22.32       27.92      2.11 o 
  -4   1   3      133.39      123.17      1.99 o 
  -3   1   3      925.01      943.75      7.72 o 
  -2   1   3       48.47       54.74      1.57 o 
  -1   1   3     2872.73     2844.48     23.64 o 
   0   1   3     3538.55     3585.31     32.58 o 
   1   1   3      456.04      378.24      3.47 o 
   2   1   3        1.90        1.51      0.21 o 
   3   1   3      136.51      131.67      2.01 o 
   4   1   3       30.42       31.49      0.98 o 
   5   1   3       78.20       84.49      2.79 o 
   6   1   3       17.11       16.11      3.73 o 
   7   1   3       11.67        6.38      2.15 o 
   8   1   3        1.02        2.29      1.22 o 
  -8   2   3        0.86        2.29      1.72 o 
  -7   2   3      129.30      149.47      3.47 o 
  -6   2   3      164.51      164.83      2.98 o 
  -5   2   3       28.79       29.88      1.19 o 
  -4   2   3       56.12       60.14      1.41 o 
  -3   2   3      241.85      240.12      2.81 o 
  -2   2   3     1098.69     1134.64     14.98 o 
  -1   2   3     1558.08     1488.43     11.01 o 
   0   2   3     1064.36      959.41      8.24 o 
   1   2   3     1226.70     1197.54     10.75 o 
   2   2   3     1751.70     1711.61     13.11 o 
   3   2   3        8.57       11.74      0.75 o 
   4   2   3       25.94       32.73      1.30 o 
   5   2   3       26.93       25.53      1.43 o 
   6   2   3        2.96        1.86      1.01 o 
   7   2   3        1.06        2.81      1.10 o 
   8   2   3        3.07        4.87      1.42 o 
  -8   3   3        0.04        0.29      1.29 o 
  -7   3   3       12.52       12.56      1.32 o 
  -6   3   3       82.64       75.51      2.36 o 
  -5   3   3      315.12      317.46      4.05 o 
  -4   3   3      395.15      405.12      5.75 o 
  -3   3   3     1395.36     1336.17     13.41 o 
  -2   3   3        7.81        2.96      0.38 o 
  -1   3   3      445.92      443.40      4.02 o 
   0   3   3      985.42      995.82      9.79 o 
   1   3   3        5.15        9.33      0.71 o 
   2   3   3      308.59      285.50      3.32 o 
   3   3   3      513.04      494.34      5.07 o 
   4   3   3        5.97        6.62      0.95 o 
   5   3   3        0.19        0.00      0.50 o 
   6   3   3        3.84        3.15      0.83 o 
   7   3   3        1.01        0.43      1.01 o 
  -8   4   3        1.75        1.43      1.01 o 
  -7   4   3        3.62        2.75      0.95 o 
  -6   4   3       94.02       88.83      2.59 o 
  -5   4   3       86.86       95.77      2.52 o 
  -4   4   3      219.70      228.58      3.39 o 
  -3   4   3      442.59      477.25      4.37 o 
  -2   4   3     3581.13     3745.31     27.00 o 
  -1   4   3      467.82      489.75      4.56 o 
   0   4   3     1270.73     1317.82     10.27 o 
   1   4   3       15.86       20.93      0.95 o 
   2   4   3       16.91       26.46      2.11 o 
   3   4   3      274.06      261.71      3.42 o 
   4   4   3        1.79        5.85      0.83 o 
   5   4   3        6.63        8.55      1.09 o 
   6   4   3        8.80       11.15      1.26 o 
   7   4   3       44.75       54.41      2.93 o 
  -8   5   3        9.09        7.56      4.01 o 
  -7   5   3        2.51        2.15      1.01 o 
  -6   5   3        9.46       10.78      1.21 o 
  -5   5   3        4.06        2.89      0.71 o 
  -4   5   3       45.18       43.99      1.37 o 
  -3   5   3      293.75      265.98      3.31 o 
  -2   5   3       18.43       11.38      0.75 o 
  -1   5   3       46.09       66.91      2.69 o 
   0   5   3       54.39       53.43      1.29 o 
   1   5   3        7.72        6.47      0.71 o 
   2   5   3       60.79       65.03      1.60 o 
   3   5   3       54.66       56.64      1.57 o 
   4   5   3        5.83        4.72      0.83 o 
   5   5   3       28.10       30.21      1.76 o 
   6   5   3        0.43        0.38      0.66 o 
   7   5   3       34.01       32.25      3.14 o 
  -7   6   3       31.01       34.68      4.59 o 
  -6   6   3        0.18        0.00      0.69 o 
  -5   6   3       69.91       66.90      3.22 o 
  -4   6   3        9.91        7.78      0.93 o 
  -3   6   3        0.92        2.67      0.59 o 
  -2   6   3        5.18        3.62      0.69 o 
  -1   6   3      194.89      176.57      2.54 o 
   0   6   3       44.12       40.82      1.18 o 
   1   6   3       28.46       28.84      1.24 o 
   2   6   3       11.57       10.86      0.87 o 
   3   6   3       22.16       24.35      1.74 o 
   4   6   3        7.89        8.05      1.04 o 
   5   6   3      309.61      296.56      5.35 o 
   6   6   3        8.73        7.13      1.75 o 
   7   6   3       15.78       15.38      1.80 o 
  -7   7   3        1.76        2.29      1.10 o 
  -6   7   3       43.57       40.96      3.01 o 
  -5   7   3        0.08        0.63      0.71 o 
  -4   7   3        0.57        1.46      0.62 o 
  -3   7   3       71.42       80.45      4.03 o 
  -2   7   3       14.11       18.52      1.20 o 
  -1   7   3        6.08        5.27      0.63 o 
   0   7   3       54.33       56.15      1.49 o 
   1   7   3        0.78        1.82      0.54 o 
   2   7   3      303.58      290.39      4.02 o 
   3   7   3      213.23      208.00      4.13 o 
   4   7   3      129.71      134.11      4.11 o 
   5   7   3       32.18       34.50      2.73 o 
   6   7   3        0.19        0.48      0.83 o 
  -6   8   3        5.50        3.70      1.10 o 
  -5   8   3       32.63       34.73      2.64 o 
  -4   8   3       13.32        9.65      1.21 o 
  -3   8   3       62.62       56.63      2.64 o 
  -2   8   3       11.35       12.83      1.16 o 
  -1   8   3       53.89       53.48      1.70 o 
   0   8   3       27.89       31.47      1.28 o 
   1   8   3       25.04       25.67      1.66 o 
   2   8   3       43.81       46.96      2.31 o 
   3   8   3      118.56      122.22      3.30 o 
   4   8   3       82.51       84.74      2.81 o 
   5   8   3       20.60       20.01      1.54 o 
   6   8   3        0.00        0.00      0.76 o 
  -6   9   3        0.19        0.67      0.90 o 
  -5   9   3        1.56        3.77      1.58 o 
  -4   9   3       42.78       31.18      2.09 o 
  -3   9   3       71.28       62.69      2.84 o 
  -2   9   3       13.67        9.78      2.24 o 
  -1   9   3       76.30       77.27      1.98 o 
   0   9   3      405.87      404.58      9.44 o 
   1   9   3        4.49        5.46      1.08 o 
   2   9   3       10.45       13.00      1.71 o 
   3   9   3        4.02        5.37      1.40 o 
   4   9   3        0.35        2.39      0.87 o 
   5   9   3       15.23       21.05      2.40 o 
  -5  10   3        2.50        2.77      2.29 o 
  -4  10   3       23.34       20.73      2.23 o 
  -3  10   3        1.01        0.73      0.90 o 
  -2  10   3        0.03        2.22      1.10 o 
  -1  10   3        0.83        0.00      0.59 o 
   0  10   3        3.34        4.17      1.52 o 
   1  10   3       49.98       46.39      2.53 o 
   2  10   3       75.13       74.64      3.14 o 
   3  10   3       11.02       12.21      2.72 o 
   4  10   3       41.22       44.43      3.92 o 
  -4  11   3        2.93        0.81      1.10 o 
  -3  11   3        7.93        7.77      1.58 o 
  -2  11   3       66.22       59.09      4.30 o 
  -1  11   3        0.11        0.84      0.76 o 
   0  11   3        0.96        0.43      0.81 o 
   1  11   3        0.16        1.62      0.90 o 
   2  11   3       90.93      102.30      3.95 o 
   3  11   3       19.97       28.25      2.61 o 
  -2  12   3       16.13       18.64      2.23 o 
  -1  12   3        0.66        1.43      1.43 o 
   0  12   3       12.43       17.21      2.03 o 
   1  12   3        2.84        1.72      1.01 o 
  -8   0   4        9.96        7.17      2.01 o 
  -7   0   4        0.19        0.00      0.86 o 
  -6   0   4      107.14      103.79      3.10 o 
  -5   0   4       24.83       26.59      1.48 o 
  -4   0   4      496.92      547.22      7.37 o 
  -3   0   4     1407.51     1424.39     35.55 o 
  -2   0   4     6261.03     6171.70     61.24 o 
  -1   0   4      308.85      339.48      4.27 o 
   0   0   4      106.43      119.62      2.12 o 
   1   0   4      349.27      347.79      4.87 o 
   2   0   4      528.08      524.86      6.77 o 
   3   0   4      193.06      168.77      2.54 o 
   4   0   4       13.86       13.66      1.72 o 
   5   0   4      260.06      280.69      8.31 o 
   6   0   4        2.24        1.72      1.43 o 
   7   0   4       13.64        8.31      2.29 o 
   8   0   4        0.58        2.29      1.72 o 
  -8   1   4       29.93       32.24      2.64 o 
  -7   1   4        0.15        1.00      0.81 o 
  -6   1   4       23.48       25.96      1.64 o 
  -5   1   4      206.70      212.76      3.27 o 
  -4   1   4        9.46       17.73      2.55 o 
  -3   1   4      776.29      759.05      6.40 o 
  -2   1   4       12.33       14.27      1.10 o 
  -1   1   4       94.05      100.89      2.14 o 
   0   1   4      586.83      557.03      4.71 o 
   1   1   4      940.21      886.71      7.23 o 
   2   1   4       33.62       33.88      0.78 o 
   3   1   4        0.85        2.18      0.28 o 
   4   1   4      238.93      230.92      3.09 o 
   5   1   4       11.91        9.32      1.42 o 
   6   1   4        9.01        6.45      1.22 o 
   7   1   4       18.80       18.17      2.12 o 
   8   1   4        0.84        3.11      1.38 o 
  -8   2   4        4.19        4.67      1.86 o 
  -7   2   4       17.07       18.51      1.54 o 
  -6   2   4       74.11       75.77      2.31 o 
  -5   2   4       18.94       20.67      1.86 o 
  -4   2   4      156.71      156.39      2.60 o 
  -3   2   4      963.10      941.84      7.77 o 
  -2   2   4      416.93      423.69      4.92 o 
  -1   2   4      713.76      682.19      5.59 o 
   0   2   4        1.50        1.71      0.22 o 
   1   2   4       11.51       11.76      0.90 o 
   2   2   4      297.67      296.39      2.88 o 
   3   2   4      924.21      948.89      7.87 o 
   4   2   4       67.67       67.85      1.61 o 
   5   2   4        1.32        0.97      0.58 o 
   6   2   4        8.41        7.47      1.42 o 
   7   2   4        3.06        1.15      1.01 o 
  -8   3   4        6.05        6.02      2.01 o 
  -7   3   4       14.68       15.34      2.58 o 
  -6   3   4       61.86       63.40      2.14 o 
  -5   3   4       92.51       91.03      2.40 o 
  -4   3   4     1324.07     1310.14     11.84 o 
  -3   3   4       78.83       84.12      1.97 o 
  -2   3   4       96.50       94.39      2.25 o 
  -1   3   4        0.53        1.31      0.25 o 
   0   3   4      244.49      290.08      3.19 o 
   1   3   4       41.08       48.70      2.83 o 
   2   3   4     1177.51     1177.74      9.77 o 
   3   3   4        1.16        2.02      0.54 o 
   4   3   4        0.11        0.50      0.43 o 
   5   3   4        4.33        4.10      0.83 o 
   6   3   4       21.18       19.44      2.03 o 
   7   3   4        6.12        3.48      2.29 o 
  -8   4   4        1.60        2.01      1.72 o 
  -7   4   4       45.59       45.64      2.09 o 
  -6   4   4        7.23        8.68      1.40 o 
  -5   4   4        0.38        1.62      0.66 o 
  -4   4   4       28.11       29.72      1.42 o 
  -3   4   4       66.44       62.30      2.19 o 
  -2   4   4       26.15       26.71      0.92 o 
  -1   4   4       49.64       57.73      1.66 o 
   0   4   4      143.25      161.22      2.14 o 
   1   4   4      573.50      531.53      5.00 o 
   2   4   4        0.01        1.97      0.46 o 
   3   4   4      210.89      219.09      3.21 o 
   4   4   4        1.84        2.66      0.60 o 
   5   4   4       62.54       63.01      2.69 o 
   6   4   4       21.16       19.47      1.66 o 
   7   4   4        1.25        3.15      1.22 o 
  -8   5   4       12.04       11.24      1.71 o 
  -7   5   4        3.38        4.16      1.22 o 
  -6   5   4       72.34       82.33      2.64 o 
  -5   5   4        0.01        2.38      0.76 o 
  -4   5   4       93.83       86.21      2.35 o 
  -3   5   4        0.74        0.61      0.41 o 
  -2   5   4       40.95       46.87      1.22 o 
  -1   5   4        0.30        0.36      0.29 o 
   0   5   4      355.64      298.23      3.42 o 
   1   5   4        5.60        6.48      0.62 o 
   2   5   4        3.98        6.18      0.65 o 
   3   5   4       91.29       79.86      1.92 o 
   4   5   4       54.71       52.63      2.04 o 
   5   5   4      104.58      109.55      3.18 o 
   6   5   4        4.53        5.07      1.26 o 
   7   5   4       12.13        9.15      1.71 o 
  -7   6   4        1.38        2.92      1.15 o 
  -6   6   4       51.08       51.68      2.14 o 
  -5   6   4       40.56       37.86      1.76 o 
  -4   6   4        0.01        0.00      0.54 o 
  -3   6   4       38.30       37.94      1.85 o 
  -2   6   4      277.89      234.18      3.14 o 
  -1   6   4       74.38       75.45      1.63 o 
   0   6   4      139.58      132.68      2.20 o 
   1   6   4       19.48       18.93      1.26 o 
   2   6   4      169.92      167.53      3.94 o 
   3   6   4       25.13       21.09      1.31 o 
   4   6   4       58.96       50.85      2.09 o 
   5   6   4       51.22       46.57      2.14 o 
   6   6   4        3.08        2.04      0.87 o 
  -7   7   4        0.80        1.43      0.90 o 
  -6   7   4        2.64        3.01      1.01 o 
  -5   7   4        0.06        0.03      0.59 o 
  -4   7   4        8.13        7.83      1.09 o 
  -3   7   4       28.80       31.43      1.82 o 
  -2   7   4      109.51      115.56      2.18 o 
  -1   7   4       25.07       22.87      1.13 o 
   0   7   4       25.56       27.76      1.09 o 
   1   7   4       65.77       62.29      1.91 o 
   2   7   4      148.31      138.95      3.83 o 
   3   7   4      968.31      945.84     13.62 o 
   4   7   4       12.15       16.83      1.80 o 
   5   7   4       25.74       21.33      1.82 o 
   6   7   4        0.54        0.00      0.76 o 
  -6   8   4        0.01        0.29      0.86 o 
  -5   8   4        0.41        0.57      0.66 o 
  -4   8   4       51.48       41.06      1.97 o 
  -3   8   4        2.57        2.26      1.58 o 
  -2   8   4       11.04       10.63      0.84 o 
  -1   8   4       13.51       15.36      1.07 o 
   0   8   4       11.71       10.64      0.92 o 
   1   8   4      151.72      153.71      3.22 o 
   2   8   4      120.40      123.20      5.66 o 
   3   8   4       29.47       29.17      2.32 o 
   4   8   4        1.65        1.86      0.87 o 
   5   8   4        3.00        3.76      1.04 o 
  -6   9   4        0.09        0.00      1.15 o 
  -5   9   4        8.19        3.11      1.43 o 
  -4   9   4       75.32       69.47      3.90 o 
  -3   9   4       11.86       17.79      2.01 o 
  -2   9   4       24.08       13.76      1.62 o 
  -1   9   4      168.56      182.50      3.09 o 
   0   9   4       33.68       39.46      1.55 o 
   1   9   4      422.32      429.51     11.97 o 
   2   9   4        1.49        3.91      0.99 o 
   3   9   4       50.21       47.50      2.61 o 
   4   9   4       12.89       17.34      1.76 o 
   5   9   4        1.72        1.34      0.93 o 
  -5  10   4        5.10        8.09      2.58 o 
  -4  10   4       34.82       34.34      3.30 o 
  -3  10   4       72.30       63.22      3.04 o 
  -2  10   4       75.81       75.88      3.24 o 
  -1  10   4      197.15      195.68      9.17 o 
   0  10   4       21.54       20.72      1.78 o 
   1  10   4        1.75        1.19      0.76 o 
   2  10   4       41.56       50.12      2.73 o 
   3  10   4        2.43        1.29      1.01 o 
   4  10   4       21.55       30.96      2.84 o 
  -3  11   4       18.90       17.38      2.03 o 
  -2  11   4        2.79        2.89      1.17 o 
  -1  11   4        0.33        2.12      0.95 o 
   0  11   4       10.89       10.15      1.31 o 
   1  11   4        0.10        0.48      0.90 o 
   2  11   4        0.28        2.16      1.43 o 
   3  11   4        4.41        4.73      1.42 o 
  -1  12   4        0.12        0.29      1.43 o 
   0  12   4        3.17        2.58      1.72 o 
  -8   1   5        8.88       10.35      1.62 o 
  -7   1   5       80.40       81.92      3.34 o 
  -6   1   5      113.53      110.55      4.30 o 
  -5   1   5        1.38        2.15      0.84 o 
  -4   1   5       92.39       91.36      1.61 o 
  -3   1   5      269.48      247.84      3.43 o 
  -2   1   5        3.97        5.29      0.54 o 
  -1   1   5        2.64        3.64      0.34 o 
   0   1   5      925.82      955.94      7.72 o 
   1   1   5        5.15        9.35      0.53 o 
   2   1   5      338.15      317.58      3.53 o 
   3   1   5       35.63       35.45      0.94 o 
   4   1   5        2.13        5.46      0.58 o 
   5   1   5       10.64        5.53      1.22 o 
   6   1   5       18.74       17.60      2.01 o 
   7   1   5       15.25       14.66      2.12 o 
  -8   2   5        3.65        4.01      1.22 o 
  -7   2   5        0.02        0.29      0.81 o 
  -6   2   5      136.81      146.57      3.28 o 
  -5   2   5        5.83        6.18      0.83 o 
  -4   2   5      386.93      381.65      5.10 o 
  -3   2   5      322.26      317.46      7.65 o 
  -2   2   5      632.65      652.96      6.94 o 
  -1   2   5      461.21      515.58      5.09 o 
   0   2   5        5.04        4.35      0.66 o 
   1   2   5      166.45      169.20      2.69 o 
   2   2   5      239.30      212.00      2.73 o 
   3   2   5      321.80      354.73      3.51 o 
   4   2   5        0.51        1.64      0.49 o 
   5   2   5       14.77       11.82      2.87 o 
   6   2   5       17.74       15.03      1.92 o 
   7   2   5        0.95        0.00      1.00 o 
  -8   3   5       44.15       52.86      3.01 o 
  -7   3   5       34.03       32.94      3.30 o 
  -6   3   5        0.56        0.76      0.62 o 
  -5   3   5      117.82      112.43      3.23 o 
  -4   3   5       16.36       20.80      1.30 o 
  -3   3   5       35.22       36.13      2.70 o 
  -2   3   5      274.88      254.70      3.25 o 
  -1   3   5       80.43       73.33      1.29 o 
   0   3   5       23.92       23.59      0.69 o 
   1   3   5        1.33        6.62      0.71 o 
   2   3   5       77.93       82.56      3.52 o 
   3   3   5      201.64      214.22      3.39 o 
   4   3   5      154.54      149.06      2.81 o 
   5   3   5        3.74        2.58      0.83 o 
   6   3   5        6.07       11.43      1.71 o 
   7   3   5        1.84        3.15      1.86 o 
  -8   4   5        5.34        8.03      2.29 o 
  -7   4   5        6.11        4.77      0.97 o 
  -6   4   5        1.95        2.85      0.87 o 
  -5   4   5      401.84      410.58      5.97 o 
  -4   4   5      233.81      223.45      3.87 o 
  -3   4   5      143.78      149.58      2.56 o 
  -2   4   5        9.29       13.30      0.69 o 
  -1   4   5      315.82      353.61      3.72 o 
   0   4   5      101.49      108.80      2.28 o 
   1   4   5      245.04      280.24      4.00 o 
   2   4   5      102.30       94.28      3.10 o 
   3   4   5       86.65       92.69      3.31 o 
   4   4   5        0.06        0.14      0.49 o 
   5   4   5        0.08        0.19      0.66 o 
   6   4   5        1.75        2.41      1.86 o 
   7   4   5        0.15        3.71      2.15 o 
  -8   5   5       14.86       16.92      3.15 o 
  -7   5   5        9.09       10.71      1.71 o 
  -6   5   5        0.07        0.37      0.71 o 
  -5   5   5      195.23      179.92      5.58 o 
  -4   5   5       96.25       94.16      2.19 o 
  -3   5   5       38.22       43.51      1.42 o 
  -2   5   5       36.10       29.52      0.96 o 
  -1   5   5      333.12      378.93      4.07 o 
   0   5   5      469.43      462.10      4.73 o 
   1   5   5       91.96       87.35      2.14 o 
   2   5   5      137.36      134.63      5.10 o 
   3   5   5       31.48       35.90      1.66 o 
   4   5   5        2.76        2.11      0.79 o 
   5   5   5        9.25        9.84      1.26 o 
   6   5   5       23.61       23.09      1.93 o 
   7   5   5        3.07        3.64      1.31 o 
  -7   6   5        0.62        0.76      0.90 o 
  -6   6   5       13.58       16.37      1.52 o 
  -5   6   5       64.88       61.51      2.31 o 
  -4   6   5        0.90        0.76      0.54 o 
  -3   6   5        0.00        0.29      0.50 o 
  -2   6   5       92.96       91.97      1.87 o 
  -1   6   5      147.62      152.58      2.96 o 
   0   6   5       12.12       15.64      0.95 o 
   1   6   5        1.70        1.43      0.50 o 
   2   6   5       46.39       46.17      1.99 o 
   3   6   5       20.01       21.47      1.54 o 
   4   6   5        4.85        4.61      0.80 o 
   5   6   5        0.03        1.26      1.06 o 
   6   6   5        7.49        5.69      1.13 o 
  -7   7   5       28.90       27.48      2.41 o 
  -6   7   5        7.10        4.55      1.16 o 
  -5   7   5       72.92       71.37      2.51 o 
  -4   7   5       16.00       14.46      1.37 o 
  -3   7   5       52.88       50.81      1.82 o 
  -2   7   5       71.44       58.20      1.87 o 
  -1   7   5       16.00       16.74      1.02 o 
   0   7   5       25.68       25.64      1.14 o 
   1   7   5       17.92       20.81      1.45 o 
   2   7   5        4.30        4.21      1.64 o 
   3   7   5      246.83      243.17      3.94 o 
   4   7   5        8.91       11.66      1.37 o 
   5   7   5        6.66        6.23      1.13 o 
   6   7   5        0.06        1.16      1.14 o 
  -6   8   5        2.51        3.15      1.10 o 
  -5   8   5        0.52        0.60      0.76 o 
  -4   8   5       37.57       40.26      2.21 o 
  -3   8   5        1.19        1.35      0.69 o 
  -2   8   5        4.01        4.98      1.51 o 
  -1   8   5       60.10       62.53      1.86 o 
   0   8   5      216.34      222.02      3.93 o 
   1   8   5      650.72      639.45      7.92 o 
   2   8   5      206.97      209.26      4.06 o 
   3   8   5       15.72       18.11      2.22 o 
   4   8   5        1.71        3.58      1.22 o 
   5   8   5        3.95        4.60      1.09 o 
  -5   9   5        0.01        1.11      0.80 o 
  -4   9   5       16.99       19.64      1.75 o 
  -3   9   5       64.04       46.66      2.53 o 
  -2   9   5        4.61        5.17      2.15 o 
  -1   9   5       79.86       83.52      2.47 o 
   0   9   5       54.74       48.89      1.91 o 
   1   9   5      285.27      289.41      4.99 o 
   2   9   5       49.69       51.65      2.08 o 
   3   9   5        9.12        7.48      1.13 o 
   4   9   5       10.57       11.78      1.82 o 
  -5  10   5        2.30        3.15      1.43 o 
  -4  10   5       11.11       12.74      1.71 o 
  -3  10   5      101.97      101.63      5.30 o 
  -2  10   5        7.53        7.29      1.51 o 
  -1  10   5       66.55       64.30      3.90 o 
   0  10   5        2.09        2.58      0.83 o 
   1  10   5        2.96        2.48      0.83 o 
   2  10   5       37.72       38.17      2.10 o 
   3  10   5        0.84        1.41      1.10 o 
   4  10   5       17.33       19.78      2.32 o 
  -3  11   5        9.90        9.99      1.62 o 
  -2  11   5        3.48        4.81      1.31 o 
  -1  11   5        0.75        0.86      1.15 o 
   0  11   5        4.30        6.51      1.72 o 
   1  11   5        0.00        1.11      0.75 o 
   2  11   5        6.76        9.97      3.44 o 
  -8   0   6        0.32        1.15      1.43 o 
  -7   0   6        2.19        3.15      1.43 o 
  -6   0   6        3.21        4.01      1.43 o 
  -5   0   6      235.19      207.29      7.17 o 
  -4   0   6        3.36        5.53      0.86 o 
  -3   0   6     1872.40     1975.65     21.05 o 
  -2   0   6     1718.46     1806.35     19.10 o 
  -1   0   6        1.71        1.29      0.43 o 
   0   0   6      111.40      112.87      2.53 o 
   1   0   6      416.90      387.47      5.98 o 
   2   0   6       41.67       44.88      2.58 o 
   3   0   6        1.01        1.80      0.48 o 
   4   0   6       72.59       85.41      2.54 o 
   5   0   6       55.70       56.48      4.01 o 
   6   0   6       14.40       12.90      2.58 o 
   7   0   6        0.08        1.72      1.72 o 
  -8   1   6        7.50        8.27      2.01 o 
  -7   1   6       48.70       45.46      3.87 o 
  -6   1   6        0.63        1.43      0.81 o 
  -5   1   6        0.49        1.86      0.81 o 
  -4   1   6      740.80      770.21      8.35 o 
  -3   1   6      668.10      712.07      7.59 o 
  -2   1   6       94.23      113.10      2.05 o 
  -1   1   6      303.54      350.54      3.51 o 
   0   1   6      928.26      834.17      7.13 o 
   1   1   6      136.88      140.61      2.36 o 
   2   1   6      287.38      271.53      4.39 o 
   3   1   6        0.03        0.00      0.34 o 
   4   1   6       86.27       87.15      2.32 o 
   5   1   6       32.11       27.50      1.59 o 
   6   1   6        4.23        4.57      1.31 o 
   7   1   6        0.63        2.69      1.31 o 
  -8   2   6        9.00       10.76      2.01 o 
  -7   2   6       24.15       29.11      2.64 o 
  -6   2   6       68.67       68.81      3.04 o 
  -5   2   6        3.90        5.02      0.84 o 
  -4   2   6       42.98       50.20      3.11 o 
  -3   2   6       25.74       25.77      1.29 o 
  -2   2   6       81.00       81.66      2.35 o 
  -1   2   6     1069.60     1116.00      8.95 o 
   0   2   6       85.84       95.22      2.86 o 
   1   2   6      101.66      105.01      2.50 o 
   2   2   6       41.66       50.44      1.53 o 
   3   2   6      153.50      158.82      3.07 o 
   4   2   6       30.82       30.75      1.60 o 
   5   2   6       19.89       18.36      1.46 o 
   6   2   6       13.83       14.13      2.01 o 
   7   2   6        2.15        2.49      1.31 o 
  -8   3   6        0.55        2.16      1.43 o 
  -7   3   6        0.65        0.86      1.01 o 
  -6   3   6        3.43        5.46      1.22 o 
  -5   3   6      110.95      103.73      2.96 o 
  -4   3   6        2.54        3.51      0.62 o 
  -3   3   6      652.18      623.78      9.51 o 
  -2   3   6       34.37       27.94      1.40 o 
  -1   3   6       21.27       29.61      0.99 o 
   0   3   6       12.99       16.19      0.70 o 
   1   3   6     2415.57     2560.19     22.38 o 
   2   3   6        5.67        6.50      0.63 o 
   3   3   6      274.00      291.12      5.23 o 
   4   3   6        0.71        0.57      0.58 o 
   5   3   6       92.72       91.99      2.66 o 
   6   3   6        0.05        0.55      1.86 o 
   7   3   6        8.39       13.84      4.16 o 
  -8   4   6        1.22        2.06      1.10 o 
  -7   4   6        0.70        1.43      1.01 o 
  -6   4   6        0.17        0.07      0.62 o 
  -5   4   6        1.15        1.18      0.80 o 
  -4   4   6      135.54      137.96      3.39 o 
  -3   4   6       52.17       47.62      1.51 o 
  -2   4   6       34.75       35.20      1.37 o 
  -1   4   6       77.81       88.77      1.91 o 
   0   4   6      173.41      160.14      2.49 o 
   1   4   6       17.63       25.23      1.76 o 
   2   4   6      275.58      270.17      4.22 o 
   3   4   6       17.78       14.96      1.21 o 
   4   4   6       21.30       20.40      1.32 o 
   5   4   6        8.28        7.20      0.92 o 
   6   4   6        0.53        1.69      1.10 o 
   7   4   6        0.50        0.36      1.10 o 
  -7   5   6        0.89        1.82      1.72 o 
  -6   5   6        1.25        1.87      0.76 o 
  -5   5   6      390.74      391.98     11.77 o 
  -4   5   6      132.77      121.14      2.56 o 
  -3   5   6      251.93      261.53      3.79 o 
  -2   5   6       49.01       56.27      1.78 o 
  -1   5   6       73.63       79.48      1.61 o 
   0   5   6       14.84       16.87      0.93 o 
   1   5   6      232.01      213.29      3.66 o 
   2   5   6       15.18       16.71      1.30 o 
   3   5   6       19.35       20.48      1.47 o 
   4   5   6        0.00        0.00      0.72 o 
   5   5   6       34.00       29.60      2.48 o 
   6   5   6        6.75        4.37      1.31 o 
  -7   6   6        3.90        2.58      0.97 o 
  -6   6   6        7.56        9.37      1.26 o 
  -5   6   6        0.02        1.24      0.66 o 
  -4   6   6        4.68        4.23      0.87 o 
  -3   6   6        4.48        4.03      1.08 o 
  -2   6   6      137.57      140.70      5.05 o 
  -1   6   6      100.88      106.85      2.03 o 
   0   6   6       28.91       32.13      1.16 o 
   1   6   6       33.37       29.73      1.56 o 
   2   6   6       16.25       11.27      1.13 o 
   3   6   6        8.35        8.20      1.58 o 
   4   6   6        0.12        0.86      0.71 o 
   5   6   6       10.88        6.00      1.09 o 
   6   6   6        0.96        1.36      1.10 o 
  -7   7   6       15.63       14.24      2.15 o 
  -6   7   6       48.26       43.47      4.23 o 
  -5   7   6        7.57        7.15      2.02 o 
  -4   7   6        0.01        0.00      0.61 o 
  -3   7   6       49.95       48.50      1.87 o 
  -2   7   6      193.79      166.69      4.35 o 
  -1   7   6        8.95        9.96      1.04 o 
   0   7   6      397.79      395.23      5.58 o 
   1   7   6       17.78       19.07      1.52 o 
   2   7   6        2.68        1.34      0.66 o 
   3   7   6       26.59       24.01      1.94 o 
   4   7   6       56.88       52.50      2.24 o 
   5   7   6        1.02        0.34      1.15 o 
  -6   8   6       11.25       14.19      1.58 o 
  -5   8   6        0.01        0.00      0.58 o 
  -4   8   6        1.66        0.56      0.62 o 
  -3   8   6       25.95       26.42      2.87 o 
  -2   8   6       14.52       13.66      1.30 o 
  -1   8   6        1.67        2.34      0.76 o 
   0   8   6       53.47       50.62      2.40 o 
   1   8   6       46.46       49.72      2.07 o 
   2   8   6       57.86       57.50      2.25 o 
   3   8   6       60.77       64.90      2.80 o 
   4   8   6        1.05        2.38      1.03 o 
   5   8   6        1.79        2.22      1.10 o 
  -5   9   6        2.84        1.62      0.90 o 
  -4   9   6       14.35       14.55      2.72 o 
  -3   9   6       59.30       54.84      2.73 o 
  -2   9   6        1.62        1.62      0.66 o 
  -1   9   6        0.01        0.00      0.69 o 
   0   9   6        1.01        1.69      0.90 o 
   1   9   6       10.58       12.28      1.32 o 
   2   9   6        1.65        2.29      0.83 o 
   3   9   6       11.14       10.85      1.34 o 
   4   9   6       16.57       17.39      2.12 o 
  -4  10   6        0.94        3.14      0.93 o 
  -3  10   6       59.56       63.64      4.01 o 
  -2  10   6       14.43       14.36      1.82 o 
  -1  10   6      170.50      183.22      4.82 o 
   0  10   6        1.21        0.80      0.90 o 
   1  10   6        0.30        0.00      0.59 o 
   2  10   6       11.29       14.39      1.47 o 
   3  10   6       67.83       85.76      3.73 o 
  -3  11   6        7.29        8.57      1.51 o 
  -2  11   6        0.54        0.00      1.15 o 
  -1  11   6        1.53        2.29      1.43 o 
   0  11   6        1.84        0.86      0.90 o 
   1  11   6       18.22       22.23      2.32 o 
   2  11   6        5.35        4.68      1.09 o 
  -8   1   7        0.87        0.00      0.81 o 
  -7   1   7        2.19        0.25      0.74 o 
  -6   1   7      148.15      135.62      6.31 o 
  -5   1   7      295.09      292.55      8.17 o 
  -4   1   7       19.15       23.03      1.92 o 
  -3   1   7        2.74        7.86      0.68 o 
  -2   1   7       23.75       25.30      1.04 o 
  -1   1   7       51.50       65.28      1.35 o 
   0   1   7       36.82       41.87      1.11 o 
   1   1   7      126.13      121.32      1.84 o 
   2   1   7       50.40       51.21      1.43 o 
   3   1   7       16.17       16.92      1.02 o 
   4   1   7       62.36       64.92      2.11 o 
   5   1   7        0.35        1.86      1.01 o 
   6   1   7        0.94        3.62      1.43 o 
   7   1   7        0.37        0.00      1.10 o 
  -8   2   7       14.93       15.77      2.03 o 
  -7   2   7       16.58       19.03      2.58 o 
  -6   2   7        0.96        0.61      1.58 o 
  -5   2   7       42.39       42.69      2.61 o 
  -4   2   7       55.02       53.39      1.70 o 
  -3   2   7       45.16       46.94      1.46 o 
  -2   2   7       49.20       43.64      1.47 o 
  -1   2   7      519.05      516.20      4.53 o 
   0   2   7       51.71       45.24      1.14 o 
   1   2   7       51.91       53.75      1.11 o 
   2   2   7       22.15       24.81      1.10 o 
   3   2   7       14.55       17.88      1.35 o 
   4   2   7        9.00        6.78      0.99 o 
   5   2   7       19.33       25.49      3.38 o 
   6   2   7        9.96       11.70      2.72 o 
   7   2   7        4.70        6.12      1.71 o 
  -8   3   7       13.84       15.32      2.72 o 
  -7   3   7       76.84       73.83      3.45 o 
  -6   3   7      258.22      260.31      7.02 o 
  -5   3   7       34.40       30.59      1.66 o 
  -4   3   7       67.42       70.22      4.32 o 
  -3   3   7       45.11       47.05      1.59 o 
  -2   3   7      594.80      580.79      6.05 o 
  -1   3   7      148.68      145.88      2.13 o 
   0   3   7        1.03        1.85      0.46 o 
   1   3   7        1.44        4.01      0.71 o 
   2   3   7       12.29       17.29      1.74 o 
   3   3   7       12.03       12.96      1.21 o 
   4   3   7       43.17       44.63      1.84 o 
   5   3   7        1.37        1.36      0.96 o 
   6   3   7        1.09        0.08      1.10 o 
  -8   4   7        2.61        1.38      1.10 o 
  -7   4   7        8.75        6.53      2.01 o 
  -6   4   7       84.13       89.55      3.63 o 
  -5   4   7        0.18        0.03      0.59 o 
  -4   4   7      494.32      503.96      6.69 o 
  -3   4   7      173.46      164.35      2.84 o 
  -2   4   7        1.23        3.00      0.62 o 
  -1   4   7       94.40      101.63      1.99 o 
   0   4   7       68.97       68.62      1.44 o 
   1   4   7       40.49       43.47      1.85 o 
   2   4   7       10.69       12.77      1.09 o 
   3   4   7       24.88       18.32      1.37 o 
   4   4   7        5.33        4.17      0.87 o 
   5   4   7       49.71       51.45      2.23 o 
   6   4   7        5.68        9.05      1.62 o 
  -7   5   7        1.49        2.58      1.22 o 
  -6   5   7       11.22       10.92      1.21 o 
  -5   5   7       76.23       76.03      2.49 o 
  -4   5   7      521.42      502.29      6.04 o 
  -3   5   7        2.91        1.61      0.60 o 
  -2   5   7      125.17      133.49      2.85 o 
  -1   5   7       50.98       57.78      2.74 o 
   0   5   7      358.16      352.80      4.94 o 
   1   5   7      321.87      317.38      4.22 o 
   2   5   7       15.81       16.88      1.30 o 
   3   5   7        1.88        2.23      0.71 o 
   4   5   7       16.94       18.01      1.56 o 
   5   5   7        5.57        6.94      1.13 o 
   6   5   7        2.33        1.54      2.01 o 
  -7   6   7        0.28        0.57      1.43 o 
  -6   6   7        0.71        0.41      0.71 o 
  -5   6   7        8.59        6.65      1.04 o 
  -4   6   7       14.03       12.88      1.12 o 
  -3   6   7      159.63      162.29      4.06 o 
  -2   6   7       59.55       57.11      3.10 o 
  -1   6   7       79.35       82.41      2.28 o 
   0   6   7       80.53       83.03      2.28 o 
   1   6   7        8.09        6.87      0.93 o 
   2   6   7        2.07        1.63      0.66 o 
   3   6   7       18.92       18.33      1.75 o 
   4   6   7        0.27        0.57      1.01 o 
   5   6   7        2.02        2.46      0.83 o 
  -6   7   7       26.64       30.33      2.28 o 
  -5   7   7        1.98        0.86      0.66 o 
  -4   7   7       45.42       46.48      2.18 o 
  -3   7   7       21.64       24.39      1.71 o 
  -2   7   7       33.20       34.32      2.08 o 
  -1   7   7      516.43      502.30      6.76 o 
   0   7   7       11.72       11.81      1.09 o 
   1   7   7       35.67       35.04      1.81 o 
   2   7   7       12.17       10.43      1.65 o 
   3   7   7        5.43        5.26      0.97 o 
   4   7   7       17.94       12.61      1.43 o 
   5   7   7        6.21        3.58      1.22 o 
  -6   8   7        0.02        0.00      0.76 o 
  -5   8   7        4.82        6.96      1.13 o 
  -4   8   7        2.90        3.20      1.02 o 
  -3   8   7        5.01        6.53      1.22 o 
  -2   8   7       12.37       18.69      1.47 o 
  -1   8   7        0.86        0.43      0.81 o 
   0   8   7       27.43       27.62      3.73 o 
   1   8   7      363.79      373.40      7.46 o 
   2   8   7       37.25       43.42      3.34 o 
   3   8   7       90.34       87.94      2.85 o 
   4   8   7        7.64        6.57      1.02 o 
  -5   9   7       18.76       19.92      1.81 o 
  -4   9   7       21.61       22.99      1.91 o 
  -3   9   7       22.45       17.92      1.82 o 
  -2   9   7       22.70       29.97      1.93 o 
  -1   9   7        5.81        6.88      1.31 o 
   0   9   7        0.00        0.14      0.81 o 
   1   9   7       91.62       83.98      3.43 o 
   2   9   7       11.93       11.74      1.37 o 
   3   9   7       56.17       52.19      2.35 o 
   4   9   7        0.77        2.26      0.93 o 
  -4  10   7        0.22        0.66      0.79 o 
  -3  10   7        3.34        2.44      1.01 o 
  -2  10   7       49.38       48.74      4.59 o 
  -1  10   7        0.31        1.15      0.90 o 
   0  10   7       40.59       41.44      5.16 o 
   1  10   7        2.56        5.33      1.22 o 
   2  10   7        5.82        7.94      1.26 o 
   3  10   7        3.09        2.12      0.97 o 
  -2  11   7        6.29        7.45      2.01 o 
  -1  11   7       38.73       50.75      5.16 o 
   0  11   7       52.34       57.08      4.01 o 
   1  11   7       18.85       18.81      2.20 o 
  -8   0   8        4.83        2.58      1.72 o 
  -7   0   8       36.52       40.71      4.30 o 
  -6   0   8       46.40       35.27      4.01 o 
  -5   0   8       61.91       51.61      3.73 o 
  -4   0   8       12.98       16.34      2.58 o 
  -3   0   8      807.52      884.78     17.78 o 
  -2   0   8      870.73      857.45     10.33 o 
  -1   0   8      439.88      506.50      7.88 o 
   0   0   8      160.98      169.06      3.05 o 
   1   0   8       82.44       73.23      1.97 o 
   2   0   8        5.43        5.24      0.90 o 
   3   0   8       34.38       42.91      2.44 o 
   4   0   8       37.83       36.41      3.73 o 
   5   0   8        2.47        5.45      2.29 o 
   6   0   8        7.27        6.59      2.29 o 
  -8   1   8       21.68       22.78      2.41 o 
  -7   1   8       14.70       14.15      1.92 o 
  -6   1   8       19.44       17.38      2.03 o 
  -5   1   8        3.54        4.38      1.10 o 
  -4   1   8       44.11       42.95      3.15 o 
  -3   1   8       52.15       54.91      4.87 o 
  -2   1   8      448.74      491.94      5.90 o 
  -1   1   8      186.25      220.14      2.81 o 
   0   1   8        2.67        2.37      0.38 o 
   1   1   8        2.30        1.52      0.36 o 
   2   1   8        1.70        2.94      0.55 o 
   3   1   8        9.09        9.80      0.91 o 
   4   1   8        0.01        0.31      0.74 o 
   5   1   8      103.69      112.96      6.02 o 
   6   1   8        1.03        2.01      1.22 o 
  -8   2   8       31.86       27.10      2.64 o 
  -7   2   8       21.78       19.65      3.58 o 
  -6   2   8       50.59       53.20      3.30 o 
  -5   2   8       62.92       61.21      2.82 o 
  -4   2   8       40.53       42.94      2.58 o 
  -3   2   8        0.05        0.71      0.44 o 
  -2   2   8       56.28       56.56      1.73 o 
  -1   2   8      258.40      275.29      3.05 o 
   0   2   8      404.64      419.39      4.52 o 
   1   2   8       27.39       34.60      1.28 o 
   2   2   8       11.44       11.49      1.04 o 
   3   2   8      129.67      130.68      7.62 o 
   4   2   8       10.35       10.21      1.21 o 
   5   2   8       15.88       14.60      1.47 o 
   6   2   8        1.05        2.29      1.22 o 
  -8   3   8        5.36        6.89      3.15 o 
  -7   3   8        2.56        2.11      1.10 o 
  -6   3   8       40.55       38.70      9.17 o 
  -5   3   8        4.09        6.17      1.43 o 
  -4   3   8       90.98       84.15      2.25 o 
  -3   3   8        6.74        6.72      0.85 o 
  -2   3   8      119.18      114.14      2.33 o 
  -1   3   8      110.47      105.91      2.68 o 
   0   3   8       11.97        6.50      0.57 o 
   1   3   8        6.57        9.85      0.99 o 
   2   3   8       10.06       13.33      1.18 o 
   3   3   8        3.59        3.85      0.76 o 
   4   3   8        2.38        1.85      0.85 o 
   5   3   8        4.25        4.66      1.09 o 
   6   3   8       15.63       19.23      2.41 o 
  -7   4   8       10.75       12.73      2.01 o 
  -6   4   8        7.15        8.01      2.72 o 
  -5   4   8       48.32       48.60      2.61 o 
  -4   4   8       33.73       33.89      3.05 o 
  -3   4   8       12.40       10.61      1.12 o 
  -2   4   8       13.67       18.85      1.76 o 
  -1   4   8      441.09      443.87      5.83 o 
   0   4   8       19.26       18.46      1.21 o 
   1   4   8       17.38       17.51      1.36 o 
   2   4   8       12.64       11.63      1.09 o 
   3   4   8        5.05        5.32      0.87 o 
   4   4   8        0.00        0.37      0.71 o 
   5   4   8        5.60        8.16      1.16 o 
   6   4   8        0.05        2.15      1.22 o 
  -7   5   8       14.11       16.31      2.12 o 
  -6   5   8        8.08       11.04      1.82 o 
  -5   5   8       26.94       30.28      3.06 o 
  -4   5   8      143.38      125.86      2.76 o 
  -3   5   8      627.86      595.75      6.75 o 
  -2   5   8       12.62       15.94      1.30 o 
  -1   5   8        0.35        2.90      0.62 o 
   0   5   8        2.40        3.89      0.77 o 
   1   5   8        0.01        0.73      0.54 o 
   2   5   8       37.69       39.59      1.88 o 
   3   5   8        7.97        5.26      0.93 o 
   4   5   8        6.26        6.51      1.13 o 
   5   5   8        0.32        0.00      0.76 o 
  -7   6   8        0.75        0.76      1.15 o 
  -6   6   8        3.94        3.75      1.58 o 
  -5   6   8       28.58       31.27      2.01 o 
  -4   6   8        0.13        0.26      0.52 o 
  -3   6   8       34.94       37.69      2.19 o 
  -2   6   8       46.41       47.35      1.90 o 
  -1   6   8       39.78       45.34      1.83 o 
   0   6   8       62.28       58.78      2.64 o 
   1   6   8       14.33        9.70      1.04 o 
   2   6   8        2.77        2.18      0.76 o 
   3   6   8      142.39      138.98      5.46 o 
   4   6   8       26.50       27.15      1.90 o 
   5   6   8        3.61        4.83      1.23 o 
  -6   7   8       26.10       26.77      3.58 o 
  -5   7   8       55.76       51.00      2.21 o 
  -4   7   8        0.16        0.00      0.50 o 
  -3   7   8        0.52        2.07      0.76 o 
  -2   7   8      146.10      141.68      6.43 o 
  -1   7   8      846.93      824.09     12.26 o 
   0   7   8       19.22       19.00      2.58 o 
   1   7   8      414.65      394.96      5.97 o 
   2   7   8       19.34       19.14      3.39 o 
   3   7   8        2.68        3.26      0.93 o 
   4   7   8        2.94        1.82      0.87 o 
   5   7   8        0.03        0.00      0.83 o 
  -5   8   8        8.99       10.67      1.37 o 
  -4   8   8        5.29        7.52      1.21 o 
  -3   8   8       15.19       18.35      2.23 o 
  -2   8   8        7.90        7.77      1.04 o 
  -1   8   8       10.25       13.37      1.82 o 
   0   8   8        0.51        0.61      1.00 o 
   1   8   8       58.58       56.40      2.82 o 
   2   8   8        5.25        7.27      1.09 o 
   3   8   8        3.92        5.27      1.04 o 
   4   8   8        8.83        8.13      1.18 o 
  -5   9   8        0.13        0.24      0.76 o 
  -4   9   8        0.50        0.84      0.76 o 
  -3   9   8        8.36       11.47      1.62 o 
  -2   9   8        0.72        0.57      0.81 o 
  -1   9   8       10.52       10.04      1.62 o 
   0   9   8        0.06        0.76      0.90 o 
   1   9   8       30.77       32.78      2.61 o 
   2   9   8        7.62        8.01      3.44 o 
   3   9   8       36.10       32.97      2.14 o 
  -3  10   8        7.29        9.91      1.62 o 
  -2  10   8        3.47        6.59      2.01 o 
  -1  10   8       11.47       12.34      1.86 o 
   0  10   8       16.42       17.31      2.58 o 
   1  10   8        3.54        3.30      1.22 o 
   2  10   8       13.55       13.84      2.44 o 
  -8   1   9        6.60        5.88      1.62 o 
  -7   1   9        0.31        0.00      0.81 o 
  -6   1   9        0.02        0.00      0.72 o 
  -5   1   9       46.27       44.09      2.53 o 
  -4   1   9       69.08       86.97      3.73 o 
  -3   1   9       94.50       90.85      3.14 o 
  -2   1   9      312.89      296.75      4.30 o 
  -1   1   9      143.96      144.63      2.35 o 
   0   1   9        6.11        8.09      1.01 o 
   1   1   9       87.72       80.62      2.03 o 
   2   1   9      120.71      122.44      2.51 o 
   3   1   9      336.75      336.11      5.40 o 
   4   1   9       36.45       44.93      2.62 o 
   5   1   9       94.91      104.07      4.26 o 
   6   1   9        0.14        0.73      1.43 o 
  -8   2   9        3.73        3.66      1.31 o 
  -7   2   9        5.54        8.52      1.62 o 
  -6   2   9       31.96       26.72      2.53 o 
  -5   2   9       22.27       22.61      3.44 o 
  -4   2   9        9.81        9.97      1.86 o 
  -3   2   9       84.70       78.55      3.15 o 
  -2   2   9        5.25        6.96      0.83 o 
  -1   2   9       82.11       86.39      1.97 o 
   0   2   9       70.88       69.88      1.65 o 
   1   2   9       83.52       83.03      2.00 o 
   2   2   9        0.02        0.13      0.46 o 
   3   2   9       45.06       47.32      2.04 o 
   4   2   9        1.98        2.26      0.87 o 
   5   2   9        0.16        0.31      0.79 o 
   6   2   9        9.29        8.94      1.92 o 
  -7   3   9       52.07       50.73      3.30 o 
  -6   3   9       13.33       10.51      1.62 o 
  -5   3   9       36.17       38.51      2.54 o 
  -4   3   9       17.29       15.50      1.82 o 
  -3   3   9      265.67      282.76      5.26 o 
  -2   3   9      125.22      122.25      2.48 o 
  -1   3   9      108.17      109.68      2.58 o 
   0   3   9       31.64       30.70      2.02 o 
   1   3   9        2.04        2.34      0.60 o 
   2   3   9        0.41        0.00      0.55 o 
   3   3   9        1.39        1.53      0.79 o 
   4   3   9        7.06        4.13      0.99 o 
   5   3   9        2.17        2.96      0.99 o 
   6   3   9       11.13       10.30      1.92 o 
  -7   4   9        5.13        5.16      1.38 o 
  -6   4   9       12.41       10.68      1.79 o 
  -5   4   9      435.08      443.82     13.19 o 
  -4   4   9      146.67      145.50      4.87 o 
  -3   4   9       70.03       66.29      1.94 o 
  -2   4   9       95.12       93.45      2.24 o 
  -1   4   9        4.98        5.62      0.82 o 
   0   4   9        0.16        0.00      0.61 o 
   1   4   9       25.85       23.12      2.27 o 
   2   4   9       11.54        9.22      1.09 o 
   3   4   9        3.96        2.25      0.79 o 
   4   4   9       28.84       24.33      1.87 o 
   5   4   9       13.49       11.96      1.47 o 
  -7   5   9        1.59        1.43      1.58 o 
  -6   5   9       34.33       39.31      3.10 o 
  -5   5   9       45.34       40.28      2.49 o 
  -4   5   9      251.44      245.86      4.10 o 
  -3   5   9      304.69      302.21      4.50 o 
  -2   5   9      147.76      132.28      3.09 o 
  -1   5   9       58.05       51.94      2.48 o 
   0   5   9       10.77       12.99      2.01 o 
   1   5   9        0.65        0.07      1.16 o 
   2   5   9        0.82        1.00      0.78 o 
   3   5   9        6.63        5.10      1.54 o 
   4   5   9        7.19        6.51      1.13 o 
   5   5   9        1.32        3.16      0.97 o 
  -6   6   9        0.13        0.00      0.90 o 
  -5   6   9        9.66        7.10      1.42 o 
  -4   6   9        0.01        0.29      0.57 o 
  -3   6   9      358.23      360.47      5.13 o 
  -2   6   9        4.85        9.06      1.39 o 
  -1   6   9      162.58      149.01      4.45 o 
   0   6   9        0.48        0.64      0.90 o 
   1   6   9        0.21        0.14      0.81 o 
   2   6   9       36.37       33.89      2.31 o 
   3   6   9        2.02        3.72      0.97 o 
   4   6   9        1.06        1.15      0.83 o 
   5   6   9        0.37        0.00      0.90 o 
  -6   7   9        0.35        0.00      1.01 o 
  -5   7   9        2.25        4.19      0.93 o 
  -4   7   9        1.03        0.95      0.57 o 
  -3   7   9        6.38        6.48      0.95 o 
  -2   7   9       83.25       88.35      2.73 o 
  -1   7   9       51.30       61.11      2.93 o 
   0   7   9       79.36       79.51      6.02 o 
   1   7   9        0.31        1.72      1.01 o 
   2   7   9       21.46       20.01      1.69 o 
   3   7   9       11.33        9.61      1.24 o 
   4   7   9        3.92        5.65      1.16 o 
  -5   8   9        3.05        3.80      0.99 o 
  -4   8   9       18.68       18.15      1.71 o 
  -3   8   9       13.39       16.86      1.91 o 
  -2   8   9       31.54       36.86      5.45 o 
  -1   8   9       57.36       65.39      3.04 o 
   0   8   9        0.02        0.06      0.90 o 
   1   8   9        6.25        3.52      1.10 o 
   2   8   9       17.82       18.50      2.29 o 
   3   8   9       17.66       14.59      1.52 o 
  -4   9   9        9.85       12.01      1.54 o 
  -3   9   9       63.03       64.25      3.04 o 
  -2   9   9       19.67       26.96      2.53 o 
  -1   9   9       69.52       71.61      3.34 o 
   0   9   9        0.45        0.00      0.69 o 
   1   9   9       10.37       13.16      1.92 o 
   2   9   9       25.97       24.20      2.41 o 
  -3  10   9        8.54       18.92      3.15 o 
  -2  10   9        8.77        9.75      1.62 o 
  -1  10   9        3.58        4.70      1.31 o 
   0  10   9        0.64        0.29      1.01 o 
   1  10   9        0.18        0.29      0.90 o 
  -7   0  10       23.30       26.38      3.73 o 
  -6   0  10       42.89       29.53      3.73 o 
  -5   0  10      105.47       96.62      5.45 o 
  -4   0  10        0.00        0.86      1.15 o 
  -3   0  10      214.55      186.36      6.88 o 
  -2   0  10      294.54      311.94      8.89 o 
  -1   0  10      102.26      112.68      4.87 o 
   0   0  10       36.11       40.37      2.96 o 
   1   0  10      541.19      543.03      8.89 o 
   2   0  10      119.81      123.15      3.85 o 
   3   0  10      409.08      409.96      8.31 o 
   4   0  10        8.86        7.74      2.29 o 
   5   0  10        8.34        7.17      2.29 o 
  -7   1  10        2.94        2.74      1.10 o 
  -6   1  10       14.23       13.46      2.15 o 
  -5   1  10       31.97       33.52      2.82 o 
  -4   1  10        4.51        4.87      1.22 o 
  -3   1  10       31.33       32.43      3.58 o 
  -2   1  10       25.12       24.35      2.00 o 
  -1   1  10        3.04        2.33      0.63 o 
   0   1  10      116.80      113.72      2.10 o 
   1   1  10      205.98      192.79      2.93 o 
   2   1  10       60.60       57.62      1.90 o 
   3   1  10        7.31        6.19      1.66 o 
   4   1  10       43.80       43.96      2.22 o 
   5   1  10        8.09        3.87      1.42 o 
  -7   2  10       29.34       27.52      2.73 o 
  -6   2  10        1.12        0.57      0.90 o 
  -5   2  10        0.00        1.15      0.90 o 
  -4   2  10        2.65        4.30      1.10 o 
  -3   2  10       17.00       16.71      1.79 o 
  -2   2  10       41.83       40.42      1.59 o 
  -1   2  10      384.37      374.65      4.79 o 
   0   2  10       12.55       10.19      1.21 o 
   1   2  10      162.05      166.98      3.08 o 
   2   2  10        8.85        9.23      1.76 o 
   3   2  10        1.76        3.34      0.99 o 
   4   2  10        9.58       10.18      1.34 o 
   5   2  10        0.83        0.76      1.17 o 
  -7   3  10       33.88       32.00      5.02 o 
  -6   3  10        4.76        3.01      1.22 o 
  -5   3  10       18.98       22.78      2.72 o 
  -4   3  10        4.30        8.80      1.51 o 
  -3   3  10       42.45       43.50      2.54 o 
  -2   3  10        9.34       11.37      0.98 o 
  -1   3  10       93.70       93.57      2.44 o 
   0   3  10       12.67       15.40      1.82 o 
   1   3  10        4.27        2.49      0.65 o 
   2   3  10       10.63       10.94      1.26 o 
   3   3  10       69.92       65.42      2.47 o 
   4   3  10        0.61        1.30      0.87 o 
   5   3  10        0.80        1.34      0.93 o 
  -7   4  10       15.94       13.20      2.15 o 
  -6   4  10        4.87        2.77      1.17 o 
  -5   4  10       14.02       14.31      1.92 o 
  -4   4  10       72.16       80.38      2.90 o 
  -3   4  10       11.09        8.74      0.96 o 
  -2   4  10       59.15       56.48      1.80 o 
  -1   4  10       74.59       74.24      2.96 o 
   0   4  10       11.81       14.46      1.71 o 
   1   4  10       13.79       11.60      2.01 o 
   2   4  10        0.33        0.81      0.93 o 
   3   4  10        0.34        0.12      0.71 o 
   4   4  10       29.96       27.40      2.02 o 
   5   4  10        1.24        3.71      1.09 o 
  -6   5  10        0.16        0.72      1.01 o 
  -5   5  10       68.64       73.63      2.78 o 
  -4   5  10        0.22        0.64      0.76 o 
  -3   5  10        4.16        4.55      0.82 o 
  -2   5  10       80.09       78.53      2.23 o 
  -1   5  10        9.92       10.09      3.01 o 
   0   5  10       12.16       13.87      1.71 o 
   1   5  10       17.22       15.31      1.92 o 
   2   5  10       37.31       27.99      1.90 o 
   3   5  10        0.02        1.74      1.09 o 
   4   5  10        5.89        5.46      1.13 o 
  -6   6  10        6.24        7.23      1.62 o 
  -5   6  10        3.86        3.31      0.97 o 
  -4   6  10        5.03        5.48      0.89 o 
  -3   6  10       61.60       66.77      3.09 o 
  -2   6  10       20.04       19.29      2.06 o 
  -1   6  10      120.76      118.31      4.04 o 
   0   6  10        1.24        0.57      1.29 o 
   1   6  10        7.56        8.42      1.51 o 
   2   6  10       67.78       55.38      3.15 o 
   3   6  10        0.67        1.05      0.83 o 
   4   6  10       28.34       26.65      2.16 o 
  -5   7  10        4.03        2.15      1.22 o 
  -4   7  10        0.49        1.79      0.65 o 
  -3   7  10        1.29        1.49      0.65 o 
  -2   7  10       14.44       18.95      2.12 o 
  -1   7  10       16.65       15.35      3.44 o 
   0   7  10      231.68      209.49      5.68 o 
   1   7  10       61.37       64.30      3.14 o 
   2   7  10        7.36        5.27      1.31 o 
   3   7  10        1.75        0.57      0.83 o 
  -5   8  10       18.88       20.35      2.48 o 
  -4   8  10        0.80        1.71      0.94 o 
  -3   8  10        5.50        5.19      1.04 o 
  -2   8  10       25.44       30.78      3.44 o 
  -1   8  10        0.08        0.80      0.90 o 
   0   8  10        0.49        0.57      0.81 o 
   1   8  10       10.71       15.02      1.92 o 
   2   8  10        5.09        3.77      1.43 o 
   3   8  10        2.03        3.15      1.72 o 
  -3   9  10        8.58        7.85      1.51 o 
  -2   9  10        5.11        1.86      1.01 o 
  -1   9  10        0.21        0.00      1.00 o 
   0   9  10        0.49        0.38      0.90 o 
   1   9  10        3.15        3.30      1.22 o 
  -7   1  11        0.17        0.00      0.61 o 
  -6   1  11        0.59        0.41      0.90 o 
  -5   1  11       20.63       25.70      2.53 o 
  -4   1  11        0.00        0.00      0.81 o 
  -3   1  11        0.19        1.72      1.15 o 
  -2   1  11        6.12        6.90      2.29 o 
  -1   1  11       49.22       54.70      3.63 o 
   0   1  11       16.58       13.84      1.20 o 
   1   1  11        2.45        4.22      0.84 o 
   2   1  11       17.44       14.54      1.32 o 
   3   1  11       21.08       20.02      2.38 o 
   4   1  11       77.14       60.17      3.34 o 
   5   1  11        0.43        5.95      2.44 o 
  -7   2  11        0.03        0.00      1.29 o 
  -6   2  11        3.52        3.18      2.44 o 
  -5   2  11        2.01        0.92      1.15 o 
  -4   2  11        3.80        4.59      1.31 o 
  -3   2  11       14.10       20.89      2.00 o 
  -2   2  11      178.34      183.20      4.04 o 
  -1   2  11      171.70      174.38      3.16 o 
   0   2  11      161.53      162.22      5.73 o 
   1   2  11      180.66      160.92      4.47 o 
   2   2  11        0.04        0.00      1.28 o 
   3   2  11        5.26        5.72      1.16 o 
   4   2  11       16.36       17.07      1.69 o 
   5   2  11        0.04        0.00      1.01 o 
  -7   3  11        9.94        8.02      1.71 o 
  -6   3  11        0.28        0.00      0.81 o 
  -5   3  11       17.73       25.16      2.58 o 
  -4   3  11       84.85       82.25      6.74 o 
  -3   3  11      159.67      150.32      4.07 o 
  -2   3  11      158.57      149.57      3.58 o 
  -1   3  11      291.22      273.69      5.50 o 
   0   3  11        3.24        6.53      1.38 o 
   1   3  11        6.35        8.44      1.32 o 
   2   3  11        0.58        1.08      0.76 o 
   3   3  11        0.55        2.33      0.87 o 
   4   3  11        0.17        0.00      0.76 o 
  -6   4  11       25.12       21.33      3.30 o 
  -5   4  11       14.53       14.76      2.00 o 
  -4   4  11      327.11      306.58      6.60 o 
  -3   4  11      344.79      345.43      6.07 o 
  -2   4  11        1.49        1.72      0.62 o 
  -1   4  11        0.57        0.72      0.71 o 
   0   4  11        5.01        8.01      1.43 o 
   1   4  11        6.57        5.59      1.42 o 
   2   4  11       43.33       46.56      2.22 o 
   3   4  11        1.41        0.37      0.71 o 
   4   4  11        0.16        0.00      0.76 o 
  -6   5  11        2.20        5.90      1.21 o 
  -5   5  11       20.24       20.34      1.94 o 
  -4   5  11        0.05        0.08      0.72 o 
  -3   5  11       96.65       91.01      3.04 o 
  -2   5  11       20.89       22.18      2.46 o 
  -1   5  11       16.43       13.82      1.79 o 
   0   5  11        4.08        5.57      1.58 o 
   1   5  11       54.36       64.12      2.59 o 
   2   5  11       53.10       57.34      3.73 o 
   3   5  11       23.15       22.22      1.87 o 
   4   5  11        4.61        5.70      1.21 o 
  -5   6  11        2.95        4.90      1.13 o 
  -4   6  11        0.22        0.00      0.61 o 
  -3   6  11        2.77        5.02      0.92 o 
  -2   6  11       99.17       97.94      3.16 o 
  -1   6  11       21.21       22.48      2.20 o 
   0   6  11       24.24       19.31      2.12 o 
   1   6  11        0.24        0.43      1.01 o 
   2   6  11        1.87        0.44      1.10 o 
   3   6  11       14.34       16.12      3.58 o 
  -5   7  11        0.81        0.00      0.90 o 
  -4   7  11        0.87        2.04      0.90 o 
  -3   7  11        0.65        1.65      0.90 o 
  -2   7  11       12.22       13.59      1.86 o 
  -1   7  11        6.70        7.45      1.51 o 
   0   7  11       37.23       40.00      3.02 o 
   1   7  11        0.00        0.00      0.81 o 
   2   7  11       11.94       12.20      1.92 o 
   3   7  11        5.39        1.92      1.31 o 
  -4   8  11        4.16        4.05      1.13 o 
  -3   8  11       24.91       28.02      2.25 o 
  -2   8  11       34.62       35.34      2.93 o 
  -1   8  11       24.60       26.64      2.53 o 
   0   8  11        0.22        1.15      1.01 o 
   1   8  11        2.30        2.72      1.22 o 
   2   8  11        1.32        2.87      1.22 o 
  -2   9  11       12.02       14.88      2.12 o 
  -1   9  11        0.43        0.43      1.01 o 
   0   9  11        2.10        2.27      1.86 o 
  -7   0  12       11.07       14.62      3.15 o 
  -6   0  12        3.18        3.44      1.72 o 
  -5   0  12       10.69        7.45      2.29 o 
  -4   0  12       84.53       94.90      5.45 o 
  -3   0  12       66.60       65.94      4.30 o 
  -2   0  12       33.26       33.26      3.73 o 
  -1   0  12        1.44        2.97      1.00 o 
   0   0  12        1.74        0.86      1.43 o 
   1   0  12      117.14      128.30      4.73 o 
   2   0  12      476.56      485.39      9.02 o 
   3   0  12        2.80        6.31      2.01 o 
   4   0  12       86.44       84.87      5.73 o 
  -7   1  12        0.12        0.00      1.15 o 
  -6   1  12        2.68        3.61      1.58 o 
  -5   1  12        0.00        0.29      0.86 o 
  -4   1  12       22.53       24.50      4.16 o 
  -3   1  12        9.60       10.46      1.72 o 
  -2   1  12        0.00        0.86      0.81 o 
  -1   1  12       17.51       21.71      1.71 o 
   0   1  12       15.02       16.20      1.69 o 
   1   1  12        2.55        2.75      1.04 o 
   2   1  12       45.44       37.91      2.00 o 
   3   1  12        0.00        0.10      0.83 o 
   4   1  12        3.11        6.45      1.62 o 
  -6   2  12        1.54        1.58      1.01 o 
  -5   2  12        1.59        1.58      1.01 o 
  -4   2  12       15.25       14.08      3.30 o 
  -3   2  12        8.82        7.45      1.42 o 
  -2   2  12       60.58       57.41      2.40 o 
  -1   2  12        3.90        3.01      1.22 o 
   0   2  12      244.78      264.16      4.48 o 
   1   2  12       24.35       23.64      2.87 o 
   2   2  12       26.18       24.73      1.97 o 
   3   2  12        0.41        1.58      0.93 o 
   4   2  12        0.03        0.00      0.97 o 
  -6   3  12       29.18       27.83      2.82 o 
  -5   3  12        4.67        5.45      1.31 o 
  -4   3  12        0.44        0.00      1.29 o 
  -3   3  12        0.20        0.61      0.95 o 
  -2   3  12        2.90        4.37      0.97 o 
  -1   3  12        5.76       17.06      4.30 o 
   0   3  12       49.09       48.96      2.44 o 
   1   3  12        0.21        0.76      1.15 o 
   2   3  12       26.17       19.99      2.44 o 
   3   3  12        3.77        4.34      1.04 o 
   4   3  12        0.89        0.39      0.92 o 
  -6   4  12        3.14        4.09      1.51 o 
  -5   4  12       16.09       12.40      2.11 o 
  -4   4  12        5.70        5.99      1.28 o 
  -3   4  12       70.49       64.66      2.57 o 
  -2   4  12        3.43        5.30      1.42 o 
  -1   4  12        0.87        0.60      0.76 o 
   0   4  12       17.81       22.24      2.27 o 
   1   4  12       36.41       34.53      3.15 o 
   2   4  12        0.03        1.98      1.17 o 
   3   4  12        0.94        1.24      1.17 o 
   4   4  12        0.11        1.11      0.83 o 
  -5   5  12       67.05       61.24      2.90 o 
  -4   5  12        6.94        6.46      1.26 o 
  -3   5  12       32.51       29.03      2.11 o 
  -2   5  12       25.18       34.99      3.34 o 
  -1   5  12        9.44        9.12      1.30 o 
   0   5  12       45.91       47.26      2.96 o 
   1   5  12        0.90        0.00      0.90 o 
   2   5  12       12.01       12.36      2.58 o 
   3   5  12       17.27       13.62      2.00 o 
  -5   6  12       11.41       13.18      1.68 o 
  -4   6  12        0.03        0.22      0.79 o 
  -3   6  12        9.45       10.99      1.92 o 
  -2   6  12        1.76        1.91      0.83 o 
  -1   6  12        1.00        1.49      1.86 o 
   0   6  12        3.07        2.77      2.29 o 
   1   6  12        0.23        1.18      1.00 o 
   2   6  12        0.81        1.43      0.88 o 
  -4   7  12        1.51        1.24      0.83 o 
  -3   7  12       21.78       21.25      4.16 o 
  -2   7  12        5.19        7.00      2.19 o 
  -1   7  12        2.70        2.22      1.10 o 
   0   7  12        0.05        0.22      0.90 o 
   1   7  12        4.89        5.61      1.31 o 
   2   7  12        7.20        4.17      1.72 o 
  -3   8  12        0.02        0.79      0.76 o 
  -2   8  12        2.95        2.44      1.17 o 
  -1   8  12       19.54       26.63      5.73 o 
   0   8  12        3.17        1.49      1.10 o 
  -6   1  13        4.85        7.09      1.58 o 
  -5   1  13        0.00        1.58      1.01 o 
  -4   1  13       34.33       35.83      3.15 o 
  -3   1  13        0.25        0.00      0.81 o 
  -2   1  13        0.44        0.50      0.73 o 
  -1   1  13       10.83        9.24      1.64 o 
   0   1  13       29.72       29.82      2.84 o 
   1   1  13       12.89       20.22      2.43 o 
   2   1  13        4.01        5.52      1.51 o 
   3   1  13        0.93        4.16      1.12 o 
  -6   2  13       39.77       36.76      3.10 o 
  -5   2  13       24.25       24.51      2.61 o 
  -4   2  13       12.30       15.60      2.72 o 
  -3   2  13       40.60       37.97      2.35 o 
  -2   2  13        5.21        5.53      1.24 o 
  -1   2  13      155.92      159.81      5.26 o 
   0   2  13       65.68       60.35      3.45 o 
   1   2  13       32.53       32.28      3.48 o 
   2   2  13       18.13       12.28      1.92 o 
   3   2  13        0.04        0.49      0.87 o 
  -6   3  13        2.92        3.53      1.31 o 
  -5   3  13       10.54       11.28      3.44 o 
  -4   3  13       43.81       50.11      3.93 o 
  -3   3  13       26.96       25.47      2.05 o 
  -2   3  13      217.57      195.28      8.03 o 
  -1   3  13        0.46        3.69      1.38 o 
   0   3  13       51.12       51.15      2.91 o 
   1   3  13        2.63        2.81      4.73 o 
   2   3  13        6.24        7.18      1.62 o 
   3   3  13        0.34        0.29      1.01 o 
  -5   4  13        0.40        0.00      0.83 o 
  -4   4  13        5.72        4.32      1.09 o 
  -3   4  13       37.42       36.84      2.18 o 
  -2   4  13       16.76       16.34      2.32 o 
  -1   4  13       26.52       29.29      2.93 o 
   0   4  13       57.00       66.61      2.73 o 
   1   4  13       46.33       48.44      3.54 o 
   2   4  13        0.25        0.73      1.10 o 
   3   4  13        0.01        1.15      1.22 o 
  -5   5  13        2.37        3.34      1.16 o 
  -4   5  13        9.75        5.90      1.21 o 
  -3   5  13        5.89        7.00      1.71 o 
  -2   5  13        2.50        3.20      1.31 o 
  -1   5  13        0.02        0.43      1.01 o 
   0   5  13        5.17        7.39      1.58 o 
   1   5  13       15.54       15.58      3.15 o 
   2   5  13       14.07       17.16      2.87 o 
  -4   6  13        4.83        8.02      1.39 o 
  -3   6  13        3.55        2.56      1.31 o 
  -2   6  13        7.36        5.73      1.62 o 
  -1   6  13        2.53        3.86      1.09 o 
   0   6  13        2.66        2.76      1.43 o 
   1   6  13        0.02        0.00      1.29 o 
  -3   7  13        4.06        6.28      1.86 o 
  -2   7  13        0.35        1.17      1.10 o 
  -1   7  13       12.06       15.70      3.87 o 
   0   7  13        1.22        1.25      1.10 o 
  -5   0  14        4.11        3.73      2.01 o 
  -4   0  14       14.52       10.32      2.58 o 
  -3   0  14       21.13       20.64      3.15 o 
  -2   0  14        0.37        0.00      1.15 o 
  -1   0  14       28.42       28.38      4.30 o 
   0   0  14        5.01        6.88      2.58 o 
   1   0  14        5.60        5.45      2.29 o 
   2   0  14       12.25       17.49      3.15 o 
   3   0  14       14.15       18.35      3.15 o 
  -5   1  14        0.57        3.01      1.22 o 
  -4   1  14        4.94        2.09      1.10 o 
  -3   1  14        0.01        1.49      1.10 o 
  -2   1  14        0.32        0.00      1.29 o 
  -1   1  14        5.83        5.16      1.62 o 
   0   1  14       20.33       21.91      2.73 o 
   1   1  14        0.15        0.00      1.72 o 
   2   1  14        0.07        1.15      1.72 o 
   3   1  14        0.57        1.15      1.72 o 
  -5   2  14        0.74        2.06      1.10 o 
  -4   2  14       11.34        7.91      1.51 o 
  -3   2  14        2.07        3.25      0.99 o 
  -2   2  14       51.87       52.46      3.50 o 
  -1   2  14        0.32        0.57      0.95 o 
   0   2  14        0.01        0.00      1.01 o 
   1   2  14        9.41        6.88      2.58 o 
   2   2  14        0.55        1.72      1.22 o 
  -5   3  14       10.62       14.89      2.12 o 
  -4   3  14        8.00        8.63      1.35 o 
  -3   3  14        1.41        0.14      1.01 o 
  -2   3  14       12.81       15.07      2.20 o 
  -1   3  14        0.24        1.76      1.31 o 
   0   3  14       10.50       15.40      2.23 o 
   1   3  14       32.34       31.54      4.30 o 
   2   3  14        4.34        0.76      2.29 o 
  -4   4  14       18.41       17.31      1.85 o 
  -3   4  14        2.21        2.45      1.72 o 
  -2   4  14        1.54        2.18      1.31 o 
  -1   4  14        1.87        2.25      1.31 o 
   0   4  14        0.04        1.15      1.22 o 
   1   4  14        1.87        0.69      1.86 o 
   2   4  14        1.45        2.05      1.31 o 
  -4   5  14       17.73       12.37      2.20 o 
  -3   5  14        1.47        1.09      1.10 o 
  -2   5  14        0.14        2.23      1.31 o 
  -1   5  14        3.98        4.30      1.62 o 
   0   5  14        2.63        4.09      1.27 o 
   1   5  14        5.99        5.62      1.51 o 
  -3   6  14        3.44        6.53      1.71 o 
  -2   6  14       15.64       17.78      3.58 o 
  -1   6  14       18.04       19.36      3.01 o 
   0   6  14        1.54        1.15      1.22 o 
  -4   1  15        2.29        4.19      1.43 o 
  -3   1  15        0.91        2.58      1.22 o 
  -2   1  15        2.63        4.10      1.38 o 
  -1   1  15        2.07        4.50      1.86 o 
   0   1  15        0.19        2.29      1.86 o 
   1   1  15        0.78        2.07      1.31 o 
  -4   2  15        3.88        3.27      1.01 o 
  -3   2  15       25.05       17.05      4.30 o 
  -2   2  15        4.10        2.40      2.29 o 
  -1   2  15       36.03       50.42      3.95 o 
   0   2  15       32.52       27.55      5.73 o 
   1   2  15        0.12        2.01      1.72 o 
  -4   3  15        2.45        3.13      1.07 o 
  -3   3  15        1.56        0.96      1.10 o 
  -2   3  15        0.11        0.60      1.17 o 
  -1   3  15       12.79        9.29      1.92 o 
   0   3  15        5.30        4.30      2.29 o 
   1   3  15        1.84        4.01      2.01 o 
  -3   4  15        2.63        1.61      1.43 o 
  -2   4  15        0.51        0.55      1.17 o 
  -1   4  15       17.28       13.85      2.20 o 
   0   4  15       32.89       30.10      4.30 o 
  -3   0  16       15.04       11.47      2.58 o 
  -2   0  16        4.30        4.87      2.29 o 
  -1   0  16        7.96       11.18      3.15 o 
   0   0  16       38.43       41.86      5.45 o 
  -3   1  16        3.37        5.30      1.62 o 
  -2   1  16        0.33        0.00      1.43 o 
  -1   1  16        0.14        1.35      1.58 o 
   0   1  16        1.17        4.59      1.62 o 
  -2   2  16        8.84       10.50      2.00 o 
  -1   2  16        1.69        3.08      1.51 o 
                                                 
